# Supplementary material for: Neonatal Urine Screening Program in the Province of Quebec: Technological Upgrade from Thin Layer Chromatography to Tandem Mass Spectrometry
Source: Int J Neonatal Screen. 2021 Mar 20;7(1):18. doi: 10.3390/ijns7010018 (PMC8006232; doi:10.3390/ijns7010018)
Supplement: Supplementary file 1 [file IJNS-07-00018-s001.zip › Table S1.xlsx]

## Sheet: Standard stock sol.
		Supplementary Table 1: Standard stock solution concentrations.
Fait		Standard	Concentration µM
		Creatine	50000
SOLUTION 2		Creatinine	31030
		Guanidineacetic acid	5000.34
		Ornithine	4999.83
		Citrulline	5000.01
		Arginine	4999.85
		3-Methylcrotonylglycine	5000.22
Ajout de 304 ul NH4OH		Cystine	200.002
		Homocystine	599.985
		Orotic acid	2500
		Methylmalonic acid	15000
		Glutaric acid	15000
		3-Hydroxyisovaleric acid	15000
		Malonic acid	10000
		Lysine	5000
SOLUTION 2		3-Hydroxyglutaric acid	12240
		Isovalerylglycine	5000
		2-Methylcitric acid	5000
		Uracil	5000
		Propionylglycine	5000
		3-Hydroxypropionic acid	10000
		Homogentisic acid	10000
		Argininosuccinic acid	5000
Correction pureté seulement pour argininosuccinic acid
