# Supplementary material for: Neonatal Urine Screening Program in the Province of Quebec: Technological Upgrade from Thin Layer Chromatography to Tandem Mass Spectrometry
Source: Int J Neonatal Screen. 2021 Mar 20;7(1):18. doi: 10.3390/ijns7010018 (PMC8006232; doi:10.3390/ijns7010018)
Supplement: Supplementary file 1 [file IJNS-07-00018-s001.zip › Table S10.xlsx]

## Sheet: Feuil2 (2)
	Supplementary Table 10: Mass spectrometry functions for the analysis of the biomarkers in the Multiple Reaction Monitoring (MRM) mode (positive and negative electrospray) for the Organic acids second-tier test. Spare transitions were programmed to add new biomarkers in the future. The M+1 peak was used for the detection of creatinine, creatine, and 3-methylcrotonylglycine, to avoid signal saturat…
	Function	ESI mode	Analyte	Precursor ion (Da)	Product ion (Da)	Dwell time (s)	Start time (min)	End Time (min)	Cone voltage (V)	Collision energy (V)
	1	+	Creatinine [M+1]	115.07	45.05	0.010	0.0	2.0	36	18
	2	+	Creatinine-D3	117.09	47.07	0.010	0.0	2.0	32	18
	3	+	Guanidineacetic acid	118.06	76.04	0.010	0.0	2.0	2	14
	4	+	Guanidineacetic acid-D2	120.07	78.05	0.010	0.0	2.0	20	14
	6	+	Creatine [M+1]	133.08	45.05	0.010	0.0	2.0	4	22
	7	+	Creatine-D3	135.09	47.07	0.010	0.0	2.0	26	22
	9	+	3-Methylcrotonylglycine [M+1]	159.08	84.05	0.005	3.3	5.2	22	10
	10	+	3-Methylcrotonylglycine-D2	160.09	83.05	0.005	3.3	5.2	20	12
	11	-	3-Hydroxypropionic acid	89.02	59.01	0.005	2.2	4.2	7	8
	12	-	3-Hydroxypropionic acid-D4	93.05	61.03	0.005	2.2	4.2	7	8
	13	-	Malonic acid	103.00	59.01	0.005	2.5	5.5	2	12
	14	-	Malonic acid-1,3-13C2	105.01	60.02	0.005	2.5	5.5	2	12
	15	-	Uracil	111.02	41.99	0.010	0.0	2.0	2	20
	16	-	Uracil-15N2	113.01	42.99	0.010	0.0	2.0	14	20
	17	-	Methylmalonic acid	117.02	73.03	0.005	3.0	6.0	4	12
	19	-	Methylmalonic acid-D3	120.04	76.05	0.005	3.0	6.0	8	12
	18	-	3-Hydroxyisovaleric acid	117.06	59.01	0.003	3.0	4.5	28	14
	20	-	3-Hydroxyisovaleric acid-D8	125.11	61.03	0.003	3.0	4.5	26	18
	21	-	Propionylglycine	130.05	74.02	0.005	2.4	4.5	2	10
	23	-	Propionylglycine-D2	132.06	76.04	0.005	2.4	4.5	2	10
	22	-	Glutaric acid	131.03	87.04	0.005	2.5	4.5	22	16
	24	-	Glutaric acid-D4	135.06	91.07	0.005	2.5	4.5	2	16
	25	-	3-Hydroxyglutaric acid	147.03	85.03	0.005	2.9	3.5	8	12
	26	-	3-Hydroxyglutaric acid-D5	152.06	89.05	0.005	2.9	3.5	2	12
	27	-	Orotic acid	155.01	111.02	0.005	3.2	4.8	22	16
	28	-	Orotic acid-15N2	157.00	113.01	0.005	3.2	4.8	4	12
	29	-	Isovalerylglycine	158.08	74.02	0.005	3.4	5.4	30	16
	31	-	Isovalerylglycine-D9	167.14	75.03	0.005	3.4	5.4	28	16
	30	-	Homogentisic acid	167.03	122.04	0.005	3.0	4.4	24	22
	32	-	Homogentisic acid-13C6	173.05	128.06	0.005	3.0	4.4	24	22
	35	-	2-Methylcitric acid	205.03	125.02	0.005	3.2	5.2	2	16
	38	-	2-Methylcitric acid-D3	208.05	128.04	0.005	3.2	5.2	2	16
	5	+	Spare 1	131.91	43.86	0.010	0.0	2.0	4	22
	8	+	Spare 2	158.04	83.06	0.005	3.3	5.2	22	10
	33	-	Spare 3	205.01	71.01	0.005	3.2	5.2	2	16
	34	-	Spare 4	205.01	86.97	0.005	3.2	5.2	2	28
	36	-	Spare 5	208.09	86.97	0.005	3.2	5.2	2	28
	37	-	Spare 6	208.09	74.03	0.005	3.2	5.2	2	16
