# Supplementary material for: Neonatal Urine Screening Program in the Province of Quebec: Technological Upgrade from Thin Layer Chromatography to Tandem Mass Spectrometry
Source: Int J Neonatal Screen. 2021 Mar 20;7(1):18. doi: 10.3390/ijns7010018 (PMC8006232; doi:10.3390/ijns7010018)
Supplement: Supplementary file 1 [file IJNS-07-00018-s001.zip › Table S11.xlsx]

## Sheet: Final_summary
Supplementary Table 11: Intra- and interday precision assays (n=5) and accuracy assays (n=5) for the screening test measured in quality controls: A) QC1X and B) QC5X; and in internal quality assurance QCs from the European Research Network for Evaluation and Improvement of Screening, Diagnosis, and Treatment of Inherited Disorders of Metabolism (ERNDIM): C) Control Organic Acids, D) Control Purin…
A) QC1X
	Creatinine	Creatine	Guanidineacetic acid	Ornithine	Lysine	Arginine	Citrulline	Cystine	Homocystine	Argininosuccinic acid	3-Methylcrotonylglycine	Uracil	Propionylglycine	Malonic acid	3-Hydroxyglutaric acid	3-Hydroxyisovaleric acid	Glutaric acid	Orotic acid	N-Isovalerylglycine	2-Methylcitric acid	3-Hydroxypropionic acid	Methylmalonic acid	Homogentisic acid
	µM	µmol/mmol creat.	µmol/mmol creat.	µmol/mmol creat.	µmol/mmol creat.	µmol/mmol creat.	µmol/mmol creat.	µmol/mmol creat.	µmol/mmol creat.	µmol/mmol creat.	µmol/mmol creat.	µmol/mmol creat.	µmol/mmol creat.	µmol/mmol creat.	µmol/mmol creat.	µmol/mmol creat.	µmol/mmol creat.	µmol/mmol creat.	µmol/mmol creat.	µmol/mmol creat.	µmol/mmol creat.	µmol/mmol creat.	µmol/mmol creat.
Theoretical Value	100	800	252	275	850	600	200	150	6	12	60	25	15	800	30	100	75	43	5	24	124	150	4
Intraday 1	101.61	846.23	270	275.65	850.53	598.93	205.77	160.86	6.5	12.06	61.88	26.74	15	786.75	29.16	95.86	72.69	44.39	5.5	22.73	91.65	126.09	3.26
Intraday 2	102.5	828.54	266.26	270.29	831.18	579.81	200.43	157.36	6.37	11.63	60.54	28.68	14.96	785.33	27.27	86.1	67.6	43.78	5.09	20.88	90.05	139.85	3.31
Intraday 3	107.56	793.55	253.7	258.1	800.37	557.28	195.49	151.16	6.13	11	58.08	25.99	14.17	736.88	25.61	81.53	66.4	42.18	4.77	20.71	93.87	120.36	3.05
Intraday 4	106.88	785.88	252.92	254.22	793.73	556.68	190.19	149.27	6.17	10.96	58.01	26.84	14.34	721.27	26.66	82.83	67.55	41.98	4.55	20.42	102.45	130.47	3.27
Intraday 5	98.3	860.48	274.4	278.11	857.69	604.14	210.19	160.68	6.56	12.04	61.84	28.16	15.85	801.7	28.55	87.91	68.81	45.28	5.57	20.04	98.15	115.25	1.52
Mean	103.37	822.936	263.456	267.274	826.7	579.368	200.414	155.866	6.346	11.538	60.07	27.282	14.864	766.386	27.45	86.846	68.61	43.522	5.096	20.956	95.234	126.404	2.882
SD	3.85472	32.4817	9.70366	10.6212	28.8471	22.3559	7.95351	5.38517	0.192172	0.537699	1.92572	1.10495	0.662593	35.0952	1.4297	5.64201	2.43486	1.42208	0.445062	1.0416	5.05354	9.4653	0.768095
RSD%	3.72906	3.94705	3.68322	3.97391	3.48942	3.85867	3.96854	3.455	3.02824	4.66024	3.20579	4.05012	4.45771	4.57932	5.20839	6.49656	3.54884	3.2675	8.73355	4.97041	5.30645	7.48813	26.6515
Min	98.3	785.88	252.92	254.22	793.73	556.68	190.19	149.27	6.13	10.96	58.01	25.99	14.17	721.27	25.61	81.53	66.4	41.98	4.55	20.04	90.05	115.25	1.52
Max	107.56	860.48	274.4	278.11	857.69	604.14	210.19	160.86	6.56	12.06	61.88	28.68	15.85	801.7	29.16	95.86	72.69	45.28	5.57	22.73	102.45	139.85	3.31
Bias% (Mean)	3.37	2.867	4.54603	-2.80945	-2.74118	-3.43867	0.207	3.91067	5.76667	-3.85	0.116667	9.128	-0.906667	-4.20175	-8.5	-13.154	-8.52	1.21395	1.92	-12.6833	-23.1984	-15.7307	-27.95
Bias% (Min)	-1.7	-1.765	0.365079	-7.55636	-6.62	-7.22	-4.905	-0.486667	2.16667	-8.66667	-3.31667	3.96	-5.53333	-9.84125	-14.6333	-18.47	-11.4667	-2.37209	-9	-16.5	-27.379	-23.1667	-62
Bias% (Max)	7.56	7.56	8.88889	1.13091	0.904706	0.69	5.095	7.24	9.33333	0.5	3.13333	14.72	5.66667	0.2125	-2.8	-4.14	-3.08	5.30233	11.4	-5.29167	-17.379	-6.76667	-17.25
Interday 1	103.37	822.936	263.456	267.274	826.7	579.368	200.414	155.866	6.346	11.538	60.07	27.282	14.864	766.386	27.45	86.846	68.61	43.522	5.096	20.956	95.234	126.404	2.882
Interday 2	105.293	811.117	256.703	257.27	806.747	566.093	192.853	153.377	6.06333	11.3133	59.58	27.56	14.6567	759.03	26.6967	84.68	68.96	43.0833	5.27333	17.4533	86.6533	132.86	2.92667
Interday 3	105.757	824.673	260.857	263.8	819.79	576.49	198.767	155.997	6.12333	11.7333	60.37	28.8467	14.6767	747.553	26.8667	87.65	70.6267	43.8967	5.24667	18.8133	92.14	125.933	3.34333
Interday 4	103.763	829.003	265.003	269.857	831.617	582.227	197.153	157.117	6.75	11.7367	61.2067	29.9533	14.7733	765.397	27.8333	88.23	72.5267	43.8	5.48	19.7233	88.0933	124.403	2.83
Interday 5	101.407	816.373	259.853	268.863	814.66	569.437	194.81	152.99	6.40333	11.43	60.08	29.14	14.8633	737.103	26.9133	81.61	68.45	43.4367	5.49667	19.94	102.01	113.587	3.09
Mean	103.918	820.821	261.175	265.413	819.903	574.723	196.799	155.069	6.3372	11.5503	60.2613	28.5564	14.7668	755.094	27.152	85.8032	69.8347	43.5477	5.31853	19.3772	92.8261	124.637	3.0144
SD	1.72505	7.07496	3.22889	5.09962	9.79796	6.77163	3.02448	1.79408	0.271844	0.18642	0.599827	1.11727	0.0988213	12.5466	0.474005	2.70333	1.73611	0.321737	0.169213	1.31799	6.14644	6.97469	0.208052
RSD%	1.66002	0.861937	1.2363	1.92139	1.19502	1.17824	1.53683	1.15696	4.28966	1.61399	0.995376	3.91251	0.669213	1.6616	1.74575	3.15062	2.48603	0.738814	3.18157	6.80175	6.62145	5.59598	6.90194
Min	101.407	811.117	256.703	257.27	806.747	566.093	192.853	152.99	6.06333	11.3133	59.58	27.282	14.6567	737.103	26.6967	81.61	68.45	43.0833	5.096	17.4533	86.6533	113.587	2.83
Max	105.757	829.003	265.003	269.857	831.617	582.227	200.414	157.117	6.75	11.7367	61.2067	29.9533	14.864	766.386	27.8333	88.23	72.5267	43.8967	5.49667	20.956	102.01	132.86	3.34333
Bias% (Mean)	3.918	2.60257	3.64069	-3.48625	-3.54086	-4.21284	-1.60027	3.37947	5.62	-3.74778	0.435556	14.2256	-1.55467	-5.61327	-9.49333	-14.1968	-6.88711	1.2738	6.37067	-19.2617	-25.1402	-16.9084	-24.64
Bias% (Min)	1.40667	1.38958	1.8664	-6.44727	-5.08863	-5.65111	-3.57333	1.99333	1.05556	-5.72222	-0.7	9.128	-2.28889	-7.86208	-11.0111	-18.39	-8.73333	0.193798	1.92	-27.2778	-30.1183	-24.2756	-29.25
Bias% (Max)	5.75667	3.62542	5.16005	-1.8703	-2.16275	-2.96222	0.207	4.74444	12.5	-2.19444	2.01111	19.8133	-0.906667	-4.20175	-7.22222	-11.77	-3.29778	2.08527	9.93333	-12.6833	-17.7339	-11.4267	-16.4167
B) QC5X
	Creatinine	Creatine	Guanidineacetic acid	Ornithine	Lysine	Arginine	Citrulline	Cystine	Homocystine	Argininosuccinic acid	3-Methylcrotonylglycine	Uracil	Propionylglycine	Malonic acid	3-Hydroxyglutaric acid	3-Hydroxyisovaleric acid	Glutaric acid	Orotic acid	N-Isovalerylglycine	2-Methylcitric acid	3-Hydroxypropionic acid	Methylmalonic acid	Homogentisic acid
	µM	µmol/mmol creat.	µmol/mmol creat.	µmol/mmol creat.	µmol/mmol creat.	µmol/mmol creat.	µmol/mmol creat.	µmol/mmol creat.	µmol/mmol creat.	µmol/mmol creat.	µmol/mmol creat.	µmol/mmol creat.	µmol/mmol creat.	µmol/mmol creat.	µmol/mmol creat.	µmol/mmol creat.	µmol/mmol creat.	µmol/mmol creat.	µmol/mmol creat.	µmol/mmol creat.	µmol/mmol creat.	µmol/mmol creat.	µmol/mmol creat.
Theoretical Value	100	4000	1260	1375	4250	750	1000	750	30	60	300	125	75	1000	150	500	375	215	25	120	620	750	20
Intraday 1	103.03	4139.29	1308.49	1276.04	4138.46	750.83	983.52	796.7	30.42	69.73	293.76	110.15	73.01	954.37	132.84	435.13	335.45	202.99	23.14	107.74	601.28	837.08	17.38
Intraday 2	99.33	4175.34	1329.71	1290.2	4174.4	746.56	991.75	811.25	30.21	70.64	294.44	112.49	74.76	973.97	137.27	457.48	338.35	203.57	25.17	112.39	550.7	764.71	18.56
Intraday 3	104.29	4103.84	1295.57	1263.31	4090.37	728.78	971.45	795.98	29.98	68.46	287.13	108.71	72.19	949.22	132.75	448.16	338.83	200.05	24.01	104.76	550.95	784.59	16.77
Intraday 4	101.17	4123.99	1291.27	1252.64	4083.8	730.82	963.4	794.99	29.85	66.86	286.69	111.06	72.13	956.33	126.64	447.84	334.77	197.25	23.75	98.61	543.13	776.85	17.55
Intraday 5	99.69	4174.24	1323.9	1288.83	4185.06	750.73	988	816.47	30.02	70.78	295.81	113.95	73.34	988.81	136.11	447.39	342.95	204.38	24.77	109.93	555.48	771.23	17.34
Mean	101.502	4143.34	1309.79	1274.2	4134.42	741.544	979.624	803.078	30.096	69.294	291.566	111.272	73.086	964.54	133.122	447.2	338.07	201.648	24.168	106.686	560.308	786.892	17.52
SD	2.13418	31.3444	16.9026	16.2546	46.5884	10.8823	11.8576	10.0325	0.222329	1.64544	4.31678	2.03242	1.07113	16.4582	4.13426	7.94875	3.24903	2.9519	0.809765	5.31746	23.3291	28.9927	0.651345
RSD%	2.1026	0.756501	1.29048	1.27567	1.12684	1.46752	1.21042	1.24925	0.738731	2.37458	1.48055	1.82653	1.46558	1.70633	3.10561	1.77745	0.961053	1.46389	3.35057	4.98421	4.16362	3.68446	3.71772
Min	99.33	4103.84	1291.27	1252.64	4083.8	728.78	963.4	794.99	29.85	66.86	286.69	108.71	72.13	949.22	126.64	435.13	334.77	197.25	23.14	98.61	543.13	764.71	16.77
Max	104.29	4175.34	1329.71	1290.2	4185.06	750.83	991.75	816.47	30.42	70.78	295.81	113.95	74.76	988.81	137.27	457.48	342.95	204.38	25.17	112.39	601.28	837.08	18.56
Bias% (Mean)	1.502	3.5835	3.95143	-7.33062	-2.71958	-1.12747	-2.0376	7.07707	0.32	15.49	-2.81133	-10.9824	-2.552	-3.546	-11.252	-10.56	-9.848	-6.21023	-3.328	-11.095	-9.62774	4.91893	-12.4
Bias% (Min)	-0.67	2.596	2.48175	-8.89891	-3.91059	-2.82933	-3.66	5.99867	-0.5	11.4333	-4.43667	-13.032	-3.82667	-5.078	-15.5733	-12.974	-10.728	-8.25581	-7.44	-17.825	-12.3984	1.96133	-16.15
Bias% (Max)	4.29	4.3835	5.53254	-6.16727	-1.528	0.110667	-0.825	8.86267	1.4	17.9667	-1.39667	-8.84	-0.32	-1.119	-8.48667	-8.504	-8.54667	-4.93953	0.68	-6.34167	-3.01935	11.6107	-7.2
Interday 1	101.502	4143.34	1309.79	1274.2	4134.42	741.544	979.624	803.078	30.096	69.294	291.566	111.272	73.086	964.54	133.122	447.2	338.07	201.648	24.168	106.686	560.308	786.892	17.52
Interday 2	103.187	4149.03	1298.95	1254.61	4124.66	737.757	971.747	802.593	29.86	70.0167	290.99	112.673	71.7167	990.507	133.76	442.297	333.003	202.733	24.3033	106.897	515.287	739.463	17.3833
Interday 3	101.633	4166.2	1307.64	1273.39	4161.17	742.52	971.52	802.77	30.1133	70.7433	292.313	112.327	72.37	969.237	137.577	441.12	331.52	205.063	26.1633	107.373	552.27	761.957	17.5733
Interday 4	105.84	4095.89	1293.37	1274.97	4109.17	736.13	968.693	788.97	29.9433	68.2367	288.38	110.627	72.25	978.583	134.437	449.71	332.787	201.713	25.41	103.123	587.383	769.027	16.42
Interday 5	98.1	4086.99	1282.13	1277.13	4078.47	727.537	958.487	783.177	29.59	68.1533	287.143	111.073	72.02	949.767	133.94	432.02	324.787	200.76	24.7033	105.46	585.02	737.377	17.6233
Mean	102.052	4128.29	1298.38	1270.86	4121.58	737.097	970.014	796.118	29.9205	69.2888	290.079	111.594	72.2885	970.527	134.567	442.469	332.033	202.384	24.9496	105.908	560.054	758.943	17.304
SD	2.81658	34.8175	11.2407	9.18794	30.6341	5.95724	7.61981	9.39671	0.212954	1.12269	2.21009	0.867795	0.51069	15.2692	1.74696	6.81626	4.76255	1.65301	0.832815	1.70917	29.3043	20.8355	0.502225
RSD%	2.75994	0.843387	0.865752	0.72297	0.743261	0.808203	0.785536	1.18032	0.71173	1.62031	0.761895	0.777633	0.70646	1.57329	1.29821	1.5405	1.43436	0.816769	3.33799	1.61383	5.23241	2.74533	2.90236
Min	98.1	4086.99	1282.13	1254.61	4078.47	727.537	958.487	783.177	29.59	68.1533	287.143	110.627	71.7167	949.767	133.122	432.02	324.787	200.76	24.168	103.123	515.287	737.377	16.42
Max	105.84	4166.2	1309.79	1277.13	4161.17	742.52	979.624	803.078	30.1133	70.7433	292.313	112.673	73.086	990.507	137.577	449.71	338.07	205.063	26.1633	107.373	587.383	786.892	17.6233
Bias% (Mean)	2.0524	3.2073	3.04568	-7.57381	-3.02172	-1.72034	-2.99859	6.14901	-0.264889	15.4813	-3.30716	-10.7245	-3.61529	-2.94733	-10.2886	-11.5061	-11.4578	-5.86809	-0.2016	-11.7434	-9.66877	1.19241	-13.48
Bias% (Min)	-1.9	2.17483	1.75635	-8.75539	-4.036	-2.99511	-4.15133	4.42356	-1.36667	13.5889	-4.28556	-11.4987	-4.37778	-5.02333	-11.252	-13.596	-13.3902	-6.62326	-3.328	-14.0639	-16.8892	-1.68311	-17.9
Bias% (Max)	5.84	4.15508	3.95143	-7.11806	-2.0902	-0.997333	-2.0376	7.07707	0.377778	17.9056	-2.56222	-9.86133	-2.552	-0.949333	-8.28222	-10.058	-9.848	-4.62171	4.65333	-10.5222	-5.26075	4.91893	-11.8833
C) SKML: Control Organic Acid in Urine
	3-Hydroxyisovaleric acid	Glutaric acid	2-Methylcitric acid	Methylmalonic acid
	µM	µM	µM	µM
Calculated Consensus Value	45.1	110	8.65	152
Intraday 1	53.88	115.5	11.87	159.2
Intraday 2	48.96	115.6	10.42	158.7
Intraday 3	46.19	118.4	10.48	165.1
Intraday 4	51.58	117.1	11.56	170.4
Intraday 5	50.08	117.2	11.39	155.6
Mean	50.138	116.76	11.144	161.8
SD	2.87488	1.21778	0.656833	5.90889
RSD%	5.73393	1.04298	5.89405	3.65197
Min	46.19	115.5	10.42	155.6
Max	53.88	118.4	11.87	170.4
Bias% (Mean)	11.1707	6.14545	28.8324	6.44737
Bias% (Min)	2.41685	5	20.4624	2.36842
Bias% (Max)	19.4678	7.63636	37.2254	12.1053
Interday 1	50.138	116.76	11.144	161.8
Interday 2	50.7767	115.45	11.27	149.527
Interday 3	52.1567	119.207	11.9333	143.567
Interday 4	53.0867	119.73	10.5767	142.747
Interday 5	47.9667	109.697	10.75	133.963
Mean	50.8249	116.169	11.1348	146.321
Sd	1.97059	4.02074	0.528111	10.2829
RSD%	3.8772	3.46112	4.74288	7.02763
Min	47.9667	109.697	10.5767	133.963
Max	53.0867	119.73	11.9333	161.8
Bias% (Mean)	12.6939	5.60788	28.726	-3.7364
Bias% (Min)	6.35625	-0.275758	22.2736	-11.8662
Bias% (Max)	17.7088	8.84545	37.9576	6.44737
D) SKML: Control Purines & Pyrimidines
	Creatinine	Uracil	Orotic acid
	µM	µM	µM
Calculated Consensus Value	3310	71.8	80
Intraday 1	3077.82	74.18	80.11
Intraday 2	3017.22	69.97	78.52
Intraday 3	3121.17	79.36	80.77
Intraday 4	2988.64	72.04	77.45
Intraday 5	2965.29	78.15	77.53
Mean	3034.03	74.74	78.876
SD	64.3797	3.97898	1.50681
RSD%	2.12192	5.32376	1.91035
Min	2965.29	69.97	77.45
Max	3121.17	79.36	80.77
Bias% (Mean)	-8.33752	4.09471	-1.405
Bias% (Min)	-10.4142	-2.54875	-3.1875
Bias% (Max)	-5.70483	10.5292	0.9625
Interday 1	3034.03	74.74	78.876
Interday 2	3006.21	79.8933	79.04
Interday 3	3047.75	79.1567	79.9067
Interday 4	3043.62	77.51	79.7033
Interday 5	2953.24	79.6167	77.2467
Mean	3016.97	78.1833	78.9545
SD	39.133	2.13517	1.04852
RSD%	1.2971	2.73098	1.328
Min	2953.24	74.74	77.2467
Max	3047.75	79.8933	79.9067
Bias% (Mean)	-8.85282	8.89044	-1.30683
Bias% (Min)	-10.7781	4.09471	-3.44167
Bias% (Max)	-7.92296	11.2721	-0.116667
E) SKML: Control Special Assays in Urine (Level 1)
	Creatinine	Creatine	Guanidineacetic acid	Cystine	Orotic acid
	µM	µM	µM	µM	µM
Calculated Consensus Value	7300	485	116	158	89
Intraday 1	6702.59	522	117.4	162.2	88
Intraday 2	6664.92	527.9	116.4	177.8	87.56
Intraday 3	6575.09	523.8	117	175.9	86.58
Intraday 4	6491.42	513.6	113.1	149.8	84.43
Intraday 5	6563.48	515.8	117.3	149.7	86.62
Mean	6599.5	520.62	116.24	163.08	86.638
SD	84.3829	5.86362	1.79805	13.5756	1.37696
RSD%	1.27863	1.12628	1.54685	8.32451	1.58933
Min	6491.42	513.6	113.1	149.7	84.43
Max	6702.59	527.9	117.4	177.8	88
Bias% (Mean)	-9.59589	7.34433	0.206897	3.21519	-2.65393
Bias% (Min)	-11.0764	5.89691	-2.5	-5.25316	-5.13483
Bias% (Max)	-8.1837	8.84536	1.2069	12.5316	-1.1236
Interday 1	6599.5	520.62	116.24	163.08	86.638
Interday 2	6685.31	530.313	118.047	170.59	88.4533
Interday 3	6725.03	528.093	117.957	157.737	87.6633
Interday 4	6722.45	533.617	118.387	156.503	88.5467
Interday 5	6497.07	510.15	114.127	148.19	84.0333
Mean	6645.87	524.559	116.951	159.22	87.0669
SD	97.4412	9.36456	1.78573	8.29786	1.86106
RSD%	1.46619	1.78523	1.5269	5.21157	2.1375
Min	6497.07	510.15	114.127	148.19	84.0333
Max	6725.03	533.617	118.387	170.59	88.5467
Bias% (Mean)	-8.96066	8.15643	0.820115	0.772152	-2.17199
Bias% (Min)	-10.9991	5.18557	-1.61494	-6.20886	-5.58052
Bias% (Max)	-7.87635	10.0241	2.05747	7.96835	-0.509363
F) SKML: Control Special Assays in Urine (Level 2)
	Creatinine	Creatine	Guanidineacetic acid	Cystine	Orotic acid
	µM	µM	µM	µM	µM
Calculated Consensus Value	4010	5774000	749000	298000	19300
Intraday 1	3775.69	6150000	737300	283800	19840
Intraday 2	3900.64	6535000	767200	336500	20560
Intraday 3	3743.6	6201000	728500	330700	19400
Intraday 4	3689.27	5913000	720900	299800	19560
Intraday 5	3701.32	5999000	720000	296200	19370
Mean	3762.1	6159600	734780	309400	19746
SD	84.7329	239445	19416.2	22966.6	491.711
RSD%	2.25228	3.88734	2.64244	7.42295	2.49018
Min	3689.27	5913000	720000	283800	19370
Max	3900.64	6535000	767200	336500	20560
Bias% (Mean)	-6.18195	6.67821	-1.89853	3.8255	2.31088
Bias% (Min)	-7.99825	2.40734	-3.87183	-4.7651	0.362694
Bias% (Max)	-2.72718	13.1798	2.42991	12.9195	6.5285
Interday 1	3762.1	6159.6	734.78	309.4	19.746
Interday 2	3779.82	6210.79	735.997	284.087	19.7733
Interday 3	3729.42	6111.6	727.067	261.97	19.6833
Interday 4	3827.65	6195.68	737.163	281.553	19.7733
Interday 5	3788.88	6206.51	736.443	249.85	19.7333
Mean	3777.57	6176.83	734.29	277.372	19.7419
SD	36.0527	41.658	4.12984	22.8202	0.0370687
RSD%	0.954388	0.674424	0.562426	8.22729	0.187767
Min	3729.42	6111.6	727.067	249.85	19.6833
Max	3827.65	6210.79	737.163	309.4	19.7733
Bias% (Mean)	-5.79614	6.9767	-1.96395	-6.92215	2.28946
Bias% (Min)	-6.99709	5.84684	-2.92835	-16.1577	1.98618
Bias% (Max)	-4.5473	7.56477	-1.58033	3.8255	2.4525
