# Supplementary material for: Neonatal Urine Screening Program in the Province of Quebec: Technological Upgrade from Thin Layer Chromatography to Tandem Mass Spectrometry
Source: Int J Neonatal Screen. 2021 Mar 20;7(1):18. doi: 10.3390/ijns7010018 (PMC8006232; doi:10.3390/ijns7010018)
Supplement: Supplementary file 1 [file IJNS-07-00018-s001.zip › Table S12.xlsx]

## Sheet: Précision Intra-jour
	Supplementary Table 12: Intraday (n=5 replicates) and interday (n=5 days) precision assays and intraday accuracy assays (n=5 replicates) measured as part of the validation of the Kairos amino acid second-tier test. Accuracy was also assessed by analyzing an internal quality assurance quality control material from ERNDIM (Control amino acids in serum level 1 and 2).
			Intraday (n=5 replicates)						Interday (n=5 days)				Control amino acids in serum
	Theoretical conc. (µM)		Mean measured conc. (µM)		%RSD		%BIAS		Mean measured conc. (µM)		%RSD		Theoretical conc. (µM)		Measured conc. (µM)		%BIAS
	LQC	HQC	LQC	HQC	LQC	HQC	LQC	HQC	LQC	HQC	LQC	HQC	Level 1	Level 2	Level 1	Level 2	Level 1	Level 2
Taurine	49.2	714.8	49.3276	692.438	4.71833	1.67481	0.259282	-3.1284	47.5812	692.365	2.8797	0.769704	48	398	53.6187	453.983	11.7056	14.066
Aspartic acid	50	675	48.1138	645.83	2.17965	1.41248	-3.77233	-4.32148	48.0857	645.908	4.18229	1.94331	18	98	16.5881	93.8648	-7.84389	-4.21959
Hydroxyproline	50	700	49.4053	673.951	2.92682	1.75107	-1.18944	-3.72122	51.6669	675.406	6.22052	1.0891	48	102	45.3815	100.181	-5.45521	-1.78324
Threonine	50	675	50.486	657.9	1.44849	2.94979	0.971907	-2.53331	49.176	648.339	2.42123	1.19329	100	402	101.284	405.283	1.2835	0.816716
Serine	50	675	50.7181	637.934	6.3138	1.68795	1.43617	-5.49125	49.2158	637.959	2.95456	1.65999	51	448	52.9935	451.132	3.90882	0.699107
Asparagine	50	675	48.1753	647.41	2.42916	2.50531	-3.64949	-4.08735	47.8086	650.064	1.17119	1.34164	37	205	40.5444	209.947	9.57946	2.41312
Glutamic acid	54.4	742.2	53.1373	711.554	0.86358	2.64203	-2.32118	-4.12904	53.4551	722.489	0.780198	1.79507	74	240	74.5669	265.361	0.766081	10.5671
Glutamine	53.4	697.5	50.5347	690.614	4.98083	2.39168	-5.36571	-0.987282	50.3114	689.852	1.40233	3.47468	531	1073	586.367	1182.61	10.4269	10.2149
Sarcosine	56.6	758.8	54.5174	755.366	2.23396	1.69278	-3.67951	-0.452619	53.9044	739.755	0.968847	2.35171
Alpha Aminoadipic Acid	54.9	733.1	56.0207	691.813	2.22263	2.27293	2.04143	-5.63184	54.0451	713.975	3.36453	2.33594
Proline	50	700	50.589	695.929	2.99877	1.32213	1.17805	-0.581576	49.9764	688.608	1.38888	1.32497	191	565	214.257	598.889	12.1766	5.99809
Glycine	50	700	47.9923	684.553	7.14299	1.31779	-4.01549	-2.20668	48.3051	679.986	8.60814	1.1873	291	948	301.397	989.357	3.57271	4.36255
Alanine	50	700	52.1378	684.481	6.6091	2.17017	4.27565	-2.21707	51.3527	683.898	2.70988	1.63514	313	880	337.831	917.738	7.93335	4.28836
Citrulline	50	700	48.837	680.448	1.84183	2.40067	-2.32595	-2.7932	46.9872	691.433	5.58987	1.94176	20	406	22.6813	389.632	13.4065	-4.03143
Alpha Aminobutyric Acid	47.7	618.6	50.6561	630.634	3.19239	1.31081	6.19732	1.94538	50.3607	630.388	4.50428	1.06411	29	92	34.4096	104.333	18.6538	13.4059
Valine	46.9	639.4	47.899	647.767	0.309655	1.13031	2.13004	1.30854	47.6119	645.067	2.59687	0.82637	151	804	151.527	823.748	0.349272	2.45623
Cystine	24.1	330.6	23.3837	319.838	0.940551	0.77777	-2.97203	-3.25516	23.3841	320.954	1.33177	0.995434	14	34	20.4433	42.4942	46.0236	24.9829
Methionine	50	675	46.8943	640.385	0.916385	0.759719	-6.21137	-5.12812	46.7866	643.697	2.11659	1.08653	9	226	10.7	234.849	18.8889	3.91544
Homocitrulline	55.8	722	56.0749	703.909	1.57243	2.05336	0.492724	-2.50572	54.1261	700.982	5.45618	0.886015
Allo-Isoleucine	50	700	51.7343	686.301	0.776882	1.30461	3.46864	-1.95703	50.2708	686.814	1.95849	0.907729
Cystathionine	50	700	53.8564	683.149	1.64072	3.02762	7.71288	-2.40726	53.3683	676.777	3.02992	1.01993	8	20	10.1871	28.0321	27.3387	40.1605
Isoleucine	46.7	626.5	49.8155	648.945	1.71975	0.929238	6.67139	3.58265	48.3651	640.383	2.50822	1.46364	31	377	33.2901	408.702	7.38742	8.40894
Leucine	50	700	51.7397	690.892	0.938268	0.596873	3.47947	-1.30114	51.0693	689.102	1.99301	1.25562	76	839	82.4633	926.058	8.50434	10.3764
Argininosuccinic Acid	50	700	56.1585	693.963	4.20788	1.38296	12.317	-0.862375	56.5315	701.436	16.3926	4.13657
Tyrosine	50	675	49.9422	640.016	1.53625	1.71416	-0.115507	-5.18274	49.3069	643.037	1.23325	1.40787	51	838	53.1483	877.612	4.21235	4.72692
Beta Alanine	52.7	739.6	51.0892	758.777	2.28159	1.67337	-3.05652	2.59293	52.2837	734.396	5.49757	2.62196
Phenylalanine	50	700	51.3477	689.909	1.01232	1.27855	2.69544	-1.44154	50.8043	687.04	0.814297	1.27565	74	922	80.6563	1029.64	8.995	11.6744
Beta Aminoisobutyric Acid	50	700	51.3542	687.798	2.22873	2.89297	2.70841	-1.74315	51.4558	673.075	3.85867	2.3986
Homocystine	58.8	739.8	53.3309	710.146	1.14236	1.7748	-9.30117	-4.00842	53.4032	713.653	1.66921	0.63381
Gamma Aminobutyric Acid	50	700	46.5416	692.512	0.663597	1.60795	-6.91671	-1.06973	46.6488	701.583	3.74262	1.59146
L-Ornithine	50	700	53.0776	674.263	2.04021	2.25017	6.15521	-3.67666	52.0569	678.136	1.66721	1.24598	62	614	65.2412	644.215	5.22774	4.92093
Lysine	47.2	645.2	49.6155	644.877	2.62651	1.11722	5.11768	-0.0500245	48.6398	643.196	1.44397	1.29786	76	467	79.7574	491.084	4.94395	5.15715
1-Methyl Histidine	50	700	52.1236	779.565	4.5798	2.53308	4.24724	11.3665	49.9893	775.277	6.26039	1.81722
Histidine	49.3	680.6	48.0889	673.945	2.91442	0.802784	-2.45665	-0.977853	47.295	669.537	6.58163	0.921612	97	380	96.6216	402.646	-0.390103	5.95947
3-Methyl Histidine	50	700	47.9618	738.67	5.40195	0.983621	-4.07636	5.52429	49.8616	786.705	5.96133	8.37991
Carnosine	50	700	60.6731	672.173	4.58827	1.24624	21.3461	-3.97534	53.6873	698.079	9.17942	4.17556
Arginine	50	700	50.8513	674.995	4.94259	1.59472	1.70255	-3.57214	50.0248	701.335	2.19545	3.71212	27	507	26.4303	527.194	-2.11	3.98314
Ethanolamine	50	700	50.0113	698.697	1.73121	2.36862	0.0226	-0.186179	51.4639	687.59	3.03992	1.49449
Phosphoethanolamine	52.7	697.9	53.6093	694.86	1.3893	0.888055	1.72536	-0.435587	52.4812	731.541	2.50818	4.47321
Hydroxylysine	49.9	694.1	51.6586	660.134	2.15341	1.87275	3.52417	-4.8936	51.6653	661.414	1.34638	2.71672
Glycyl proline	50	700	53.3884	691.026	1.7483	1.91124	6.77672	-1.28196	51.0337	689.15	4.18434	1.31602
S-Sulfocysteine	50	700	48.2053	709.028	2.45573	2.83124	-3.5894	1.28966	48.6363	693.465	2.93904	1.92206
Anserine	43.2	687.9	57.7839	686.926	9.4344	1.65874	33.7591	-0.141601	52.1869	706.338	18.5425	4.6578
Kynurenine	49.2	714.8	53.2743	709.614	1.75082	1.2853	8.28118	-0.725581	51.3696	697.983	5.3451	1.24739
Tryptophan	50	700	49.0221	690.782	1.06325	0.924121	-1.95576	-1.31689	49.0829	690.712	1.35084	0.930814	146	320	149.293	334.488	2.25555	4.52741
