# Supplementary material for: Neonatal Urine Screening Program in the Province of Quebec: Technological Upgrade from Thin Layer Chromatography to Tandem Mass Spectrometry
Source: Int J Neonatal Screen. 2021 Mar 20;7(1):18. doi: 10.3390/ijns7010018 (PMC8006232; doi:10.3390/ijns7010018)
Supplement: Supplementary file 1 [file IJNS-07-00018-s001.zip › Table S13.xlsx]

## Sheet: LODLOQ
	Supplementary Table 13: Limits of detection (LOD) and limits of quantitation (LOQ) for the Kairos test.
		LOD (µM)	LOQ (µM)
	Taurine	1.32	4.4
	Aspartic acid	0.710278	2.36759
	Hydroxyproline	0.80237	2.67457
	Threonine	0.418147	1.39382
	Serine	1.47784	4.92614
	Asparagine	1.74704	5.82346
	Glutamic acid	0.6	2
	Glutamine	0.754332	2.51444
	Sarcosine	0.380824	1.26941
	Alpha Aminoadipic Acid	0.489127	1.63042
	Proline	0.6	2
	Glycine	0.365334	1.21778
	Alanine	1.12629	3.7543
	Citrulline	1.2	4
	Alpha Aminobutyric Acid	0.3	1
	Valine	0.16892	0.563065
	Cystine	0.155425	0.518084
	Methionine	0.921544	3.07181
	Homocitrulline	1.2	4
	Allo-Isoleucine	1.91017	6.36725
	Cystathionine	0.6	2
	Isoleucine	0.6	2
	Leucine	1.5	5
	Argininosuccinic Acid	6	20
	Tyrosine	0.51254	1.70847
	Beta Alanine	0.230472	0.76824
	Phenylalanine	0.120718	0.402392
	Beta Aminoisobutyric Acid	0.275304	0.917681
	Homocystine	1.47206	4.90686
	Gamma Aminobutyric Acid	0.9	3
	L-Ornithine	0.407926	1.35975
	Lysine	0.3	1
	1-Methyl Histidine	5.88827	19.6276
	Histidine	4.29617	14.3206
	3-Methyl Histidine	7.33713	24.4571
	Carnosine	3.4649	11.5497
	Arginine	0.469617	1.56539
	Ethanolamine	0.456905	1.52302
	Phosphoethanolamine	0.731692	2.43897
	Hydroxylysine	0.372008	1.24003
	Glycyl proline	0.28272	0.9424
	S-Sulfocysteine	3.22882	10.7627
	Anserine	1.5	5
	Kynurenine	1.21818	4.06061
	Tryptophan	0.293567	0.978558
