# Supplementary material for: Neonatal Urine Screening Program in the Province of Quebec: Technological Upgrade from Thin Layer Chromatography to Tandem Mass Spectrometry
Source: Int J Neonatal Screen. 2021 Mar 20;7(1):18. doi: 10.3390/ijns7010018 (PMC8006232; doi:10.3390/ijns7010018)
Supplement: Supplementary file 1 [file IJNS-07-00018-s001.zip › Table S14.xlsx]

## Sheet: Validation
	Supplementary Table 14: Precision and accuracy of the Organic acids second-tier test, as measured during A&P runs. LOQ: limit of quantitation; LQC: low range quality control; MQC: mid range quality control; HQC: high range quality control.
		Theoretical conc. (µM)				Precision (%RSD)												Accuracy (%BIAS)
						A&P run 1				A&P run 2				A&P run 3				A&P run 1				A&P run 2				A&P run 3
	QC Level	LOQ	LQC	MQC	HQC	LOQ	LQC	MQC	HQC	LOQ	LQC	MQC	HQC	LOQ	LQC	MQC	HQC	LOQ	LQC	MQC	HQC	LOQ	LQC	MQC	HQC	LOQ	LQC	MQC	HQC
	Guanidineacetic acid	1	3	80	160	3.74653	6.21655	1.27451	3.18332	2.13062	5.98575	2.12488	2.12005	4.827	3.5579	5.4572	4.58946	-3.85	-4.32333	-3.39138	-5.78794	-3.49	-5.55	2.20937	3.05631	-1.02	1.74	1.8775	4.48012
	3-Methylcrotonylglycine	0.5	1.5	40	80	10.8055	3.80528	2.13718	3.37179	5.75969	9.34022	2.41712	1.56339	9.16121	4.98368	9.8061	5.73434	-5.48	-3.18667	-2.6245	-9.26475	9.08	1.53333	-0.3105	-1.93375	-14.92	-7.77333	0.902	2.13325
	Creatine	5	15	400	800	3.0073	6.27925	1.23312	2.70753	3.51088	4.41531	1.08349	2.19262	1.42025	0.501397	6.79108	3.31268	7.724	-2.64533	-5.8545	-6.0421	-3.784	-3.172	2.21432	1.42019	2.844	0.546667	1.78197	1.98999
	Creatinine	5	15	400	800	2.00129	5.92192	1.55262	2.22359	5.04215	4.54981	0.675465	1.69002	1.03892	1.06672	5.49457	3.07366	3.472	-6.39333	-1.63073	-3.98339	-1.756	-4.13067	3.5843	4.17412	4.916	-1.22667	3.31867	4.32254
	Orotic acid	0.5	1.5	40	80	6.94679	6.05569	2.05721	4.91226	3.81678	9.23848	2.80709	1.83409	21.0102	3.30611	6.65929	3.54518	-14.64	-10.52	-7.9975	-7.46075	-1.28	-1.73333	1.7875	2.94825	-10.16	-0.2	-0.6185	1.79425
	Methylmalonic acid	5	15	400	800	6.88578	4.45478	1.55502	2.01277	3.42683	6.44169	1.44043	2.38647	3.57546	4.78773	7.467	3.64262	-1.114	-2.45533	-5.26658	-5.86334	11.68	-2.83867	0.6893	1.61468	1.992	0.196	-0.17375	2.92628
	Glutaric acid	2.5	7.5	200	400	5.49449	3.57285	3.83692	2.13789	2.28651	3.7474	0.532286	3.40542	8.90814	1.796	7.02516	4.0092	6.248	-3.82667	-5.7951	-7.4193	-1.328	-4.49333	-2.2767	-0.0684	4.28	7.32267	-1.3766	0.8933
	3-Hydroxyisovaleric acid	2.5	7.5	200	400	7.11099	9.39032	2.45056	6.76053	11.2666	10.7675	8.56256	9.96902	13.071	11.5447	3.59837	9.93186	0.936	2.01333	-7.4374	-2.87	5.252	3.39333	-1.02155	-2.74228	1.072	-0.970667	3.9957	14.2417
	3-Hydroxyglutaric acid	1	3	80	160	8.53057	6.7856	2.70169	1.97065	5.77215	5.42619	2.13175	2.34113	5.85618	4.38543	6.60588	3.00595	-5.22	-5.48667	-5.59775	-9.20612	-11.49	-8.41667	-0.497125	-0.517063	-9.14	-6.62667	-2.819	-2.75737
	Malonic acid	5	15	400	800	3.88662	7.46868	2.42733	1.99661	3.85877	4.15794	2.3814	1.25199	12.4095	5.94078	6.65577	2.32613	-3.424	-4.576	-5.4839	-6.51832	-7.73	-4.86067	1.17077	0.352312	2.12	5.54933	0.3096	0.415975
	Isovalerylglycine	0.5	1.5	40	80	5.55084	3.38312	4.04891	2.46737	1.8178	9.89053	4.36533	4.90003	4.34982	3.96075	7.04148	3.39789	10.72	-9.25333	-6.1765	-5.03725	12.04	-11.2133	0.91	-0.7485	17.88	1.09333	0.6655	3.9685
	2-Methylcitric acid	2	6	160	320	9.42105	3.89325	3.00558	2.28636	8.33645	4.2246	1.61446	3.98405	11.3611	2.88308	6.01146	3.39726	-19.57	-17.2667	-5.73538	-4.556	-13.11	-9.22667	2.75763	2.81412	-10.415	-3.85167	-0.383437	2.48191
	Uracil	1	3	80	160	6.93022	7.16129	2.18935	1.55289	4.29895	5.17518	1.05076	3.13782	5.8196	4.70411	5.7757	2.49803	-7.88	-5.72667	-4.9545	-7.63687	-4.74	-7.69333	4.25675	1.76775	-0.1	-2.12667	0.23925	3.12812
	Propionylglycine	0.5	1.5	40	80	11.8057	10.9874	3.74336	2.91748	6.60737	7.74745	2.1178	4.24102	6.22111	10.7283	7.60539	4.41201	-13.28	-10.8267	-5.3075	-6.96125	-10.2	-4.34667	-0.715	-0.1405	-4.56	0.44	-3.6205	4.216
	3-Hydroxypropionic acid	2.5	7.5	200	400	8.4365	9.48555	3.48977	4.3071	18.7168	6.29477	2.21073	4.84522	11.2455	5.65481	7.5366	2.85545	-9.016	-10.4453	-5.59855	-4.30447	-4.312	9.296	-0.3005	6.0405	-7.032	1.03733	1.7285	-3.50795
	Homogentisic acid	1	3	80	160	5.51817	6.37431	3.22999	3.43655	4.72143	5.97967	1.72213	2.44311	4.19682	1.97702	9.04021	3.37134	-14.12	-8.74	-5.3965	-6.63725	-3.56	-8.05333	1.116	2.64813	-2.7	-6.16	0.07575	4.25712
