# Supplementary material for: Neonatal Urine Screening Program in the Province of Quebec: Technological Upgrade from Thin Layer Chromatography to Tandem Mass Spectrometry
Source: Int J Neonatal Screen. 2021 Mar 20;7(1):18. doi: 10.3390/ijns7010018 (PMC8006232; doi:10.3390/ijns7010018)
Supplement: Supplementary file 1 [file IJNS-07-00018-s001.zip › Table S15.xlsx]

## Sheet: LODLOQ
Supplementary Table 15: Limits of detection (LOD) and limits of quantitation (LOQ) for the Organic acids second-tier test. The LOQ corresponds to the concentration of the first calibrator.
	LOD (µM)	LOQ (µM)
Guanidineacetic acid	0.0923125	1
3-Methylcrotonylglycine	0.101538	0.5
Creatine	0.478493	5
Creatinine	1.22347	5
Orotic acid	0.111621	0.5
Methylmalonic acid	0.971183	5
Glutaric acid	0.744885	2.5
3-Hydroxyisovaleric acid	0.693462	2.5
3-Hydroxyglutaric acid	0.299048	1
Malonic acid	1.40698	5
Isovalerylglycine	0.0549172	0.5
2-Methylcitric acid	1.13071	2
Uracil	0.187353	1
Propionylglycine	0.131593	0.5
3-Hydroxypropionic acid	1.58	2.5
Homogentisic acid	0.0981521	1
