# Supplementary material for: Neonatal Urine Screening Program in the Province of Quebec: Technological Upgrade from Thin Layer Chromatography to Tandem Mass Spectrometry
Source: Int J Neonatal Screen. 2021 Mar 20;7(1):18. doi: 10.3390/ijns7010018 (PMC8006232; doi:10.3390/ijns7010018)
Supplement: Supplementary file 1 [file IJNS-07-00018-s001.zip › Table S16.xlsx]

## Sheet: Supp Table 16
			A) Positive cases with relevant biomarkers targeted by the Organic acids+ second-tier test.
Creat.	Reference # (20200306)		Sample #	Disease	NBS (Yes/No)	Age	Creatinine		Creatine		GAA		3-MCG		Uracil		Propionyl glycine		Malonic acid		3-HGA		3-HIA		GA		Orotic acid		Isovaleryl glycine		2-MCA		3-HPA		MMA		HA
Ratio	TEST						S	2TT	S	2TT	S	2TT	S	2TT	S	2TT	S	2TT	S	2TT	S	2TT	S	2TT	S	2TT	S	2TT	S	2TT	S	2TT	S	2TT	S	2TT	S	2TT
1.33	9_Transport_creatinine_CR	confirmé	1	CRTR	No	2 y	814.28	956.724	2484.05	2248.76	80.08	67.1761	5.71	4.6492	84.76	62.5478	0.48	0.0438998	14.31	4.8896	29.72	2.84722	22.07	22.9617	27.18	8.93466	3.01	1.22188	4.43	3.78897	5.1	8.81341	10.45	11.8812	12.83	3.42732	1.97	0
1.33	10_Transport_creatinine_MH	confirmé	2	GAMT	No	6 y	282.92	304.257	71.4	51.9232	1541.05	1559.22	10.17	7.43122	70.6	15.8353	2.62	0.0197202	57.47	16.348	30.54	4.18725	43.39	44.3474	31.38	13.081	7.93	2.98103	4.4	4.28585	9.19	14.6291	37.09	59.3117	24.22	7.79933	2.18	0
1.29	12_Alcaptonurie_GR	confirmé	3	Alkaptonuria	No	53 y	40.42	24.042	4164.17	5176.65	2817.57	3996.3	177.09	267.241	1503.04	400.923	52.78	1.12303	628.33	807.171	470.72	161.967	282.48	387.988	485.82	186.84	177.86	93.5862	191.22	278.679	119.9	212.919	308.13	235.588	133.19	201.439	3889.76	499.043
1.34	13_Isovalerylglycine_SV	confirmé	4	Isovaleric aciduria	No	10 y	2617.84	2247.5	344.37	333.434	75.52	81.8897	7.7	2.22514	18.91	5.47186	0.44	0.0342603	6.12	1.83626	6.31	0.739933	6.11	7.17864	7.61	3.54883	1.68	0.823582	3099.51	3141.09	1.81	0	9.39	10.0881	12.63	7.91902	0.44	0
1.3	14_Propionic_Methylcitrate_JAE	confirmé	5	Propionic aciduria	No	4 mo	98.65	87.708	1302.42	1253.49	331.94	345.909	47.63	46.347	63.15	21.4006	384.72	405.778	43.1	15.62	23.03	5.33589	53.02	70.1076	40.01	18.3792	13.24	5.60952	65.38	14.4001	655.23	726.49	842.04	1127.86	6.63	0	0.48	0
1.32	51_CMMA_89_2471_O42019		6	CMMA	Yes	21 d	175.85	178.574	616.19	538.119	150.41	144.719	7.5	3.83594	24.17	3.67355	3.49	0	69.59	50.4553	16.92	3.74075	11.75	10.1079	31.78	5.34232	5.61	1.01359	1.73	0	6.55	0	21.61	29.1756	626.12	648.958	0.39	0.638391
1.35	30_AMM_10335_E25480_12_03_19	confirmé	7	CMMA	Yes	21 d	201.32	180.854	234.13	210.789	110.46	109.071	8.72	1.8855	43.85	0.0276466	2.78	0.132704	133.75	122.436	25.67	1.74727	13.02	8.76398	34.24	11.7775	7.47	1.35468	4.31	0	5.75	6.7513	2.56	17.8487	1140.92	1073.11	0.98	0
1.25	46_Glut_82_		8	Glutaric aciduria	Yes	21 d	61.53	58.539	543.08	435.846	149.89	136.883	20.15	1.16162	80.73	19.0813	8.24	0.170826	66.74	10.6937	490.87	410.308	39.01	45.1152	11940	13065.6	18.76	5.6031	2.84	0	14.77	22.3099	70.09	108.714	179.59	145.851	1.1	0
1.3	86_Glu_E22872_21362		9	Glutaric aciduria	Yes	21 d	122.22	118.915	64.76	49.0266	131.08	129.841	15.71	13.64	34.14	5.70996	4.12	0	19.82	0	35.45	19.3079	11.4	12.3618	32.74	10.2006	6.24	2.22848	3.77	4.34764	9.7	14.7669	3.28	10.7051	22.69	20.3254	0.59	0.975487
1.3	85_HHH_B98181_12121_26_01_18	Champagne	10	Triple H syndrome	Yes	21 d	66.31	76.41	287.79	219.395	95.83	81.6385	10	5.05169	98.02	55.778	2.71	0	37.55	0	22.1	4.6329	54.22	50.8834	32.37	9.73695	13.54	6.22955	2.01	1.47886	5.02	0	2.65	19.6833	15.62	1.15168	0.77	1.5443
1.27	24_3_MCG_64707_D16089_04_12_18	confirmé	11	3-MCG	Yes	21 d	50.83	51.757	275.68	205.982	73.98	63.3537	1476.6	1522.71	58.99	6.29866	5.56	0	45.21	5.95089	22.58	3.51643	10760	15453.8	46.11	7.78639	13.29	1.52636	31.69	16.6548	5.49	14.5488	101.65	98.9818	6.58	0.3671	1.98	2.14464
1.3	25_3_MCG_32735_B95129_21_06_17	confirmé	12	3-MCG	Yes	21 d	343.66	516.359	209.25	173.614	105.97	96.5007	1224.57	1136.66	21.53	2.52925	1.39	0	8.4	1.76815	15.95	0.972192	5427.84	5600.37	25.25	5.64917	2.85	0.677823	12.78	8.33916	8.76	9.52632	6.59	8.3411	21.73	17.9681	1.66	0.22465
1.3	32_AMM_27008_C78622_24_05_18	confirmé	13	MMA †	Yes	21 d	176.11	167.588	160.87	140.839	65.77	60.2609	9.52	5.67463	40.07	8.5746	6.58	5.03616	74.19	48.5834	40.66	7.13655	67.12	102.281	39.02	14.0404	4.95	1.34855	7.03	0	380.96	393.966	72.6	85.8474	21200	21134.1	1.86	0.662339
		confirmé	14	MMA †	Yes	21 d	53.69	48.717	322.09	265.246	134.38	121.929	20.56	7.82068	63.11	9.75019	24.1	16.4008	167.26	37.3381	85.05	12.1723	256.57	322.372	237.83	207.279	16.92	5.64485	3.29	0	813.95	903.853	761.74	739.885	18680	19407.1	1.15	0
1.31	35_AMM_49287_E07529_20_09_18	confirmé	15	MMA *	Yes	21 d	225.14	220.869	230.44	158.433	153.59	145.34	1.9	0	278.33	282.407	3.33	0.307875	23	8.84687	1.94	0	9.13	8.50731	10.78	1.17264	3.27	0.701773	2.15	0	24.87	30.1581	2.38	9.67995	743.86	754.008	0.84	0.498033
1.3	84_MMA_E95394_57212_24_10_19	confirmé	16	MMA *	Yes	21 d	254.8	241.144	91.45	72.2971	155.74	141.637	1.56	0.0704973	71.28	36.1527	1.76	0.833527	13.02	3.57048	29.67	1.63388	32.13	33.7724	23.58	3.56219	3.31	0.796205	0.39	0	17.81	13.9958	54.59	56.8333	1140.27	1081.15	0.74	0
			Reference values				N/A	N/A	1000	581	290	187	60	8	55	12	40	1	200	23	60	9	150	29	200	26	43	4	15	4	38	23	140	62	150	26	100	2
			Units				µM		µmol/mmol creatinine
			B) Positive cases with relevant biomarkers targeted by the Kairos amino acids second-tier test.
Creat.	Reference # (20200306)		Sample #	Disease	NBS (Yes/No)	Age	Creatinine				Ornithine				Lysine				Arginine				Citrulline				Cystine				Homocystine				ASA
Ratio	TEST						S		2TT		S		2TT		S		2TT		S		2TT		S		2TT		S		2TT		S		2TT		S		2TT
1.27	44_arg_18983_C61502_10_04_17	confirmé	18	Hyperargininemia	Yes	21 d	100.03		N/A		513.47		523		1299.16		829		2845.13		2648		200.21		131		262.8		262		1.91		0		19.42		36
1.25	25877_G18418_20200514 (analyse 20200521)		19	Hyperargininemia	Yes	21 d	53.56		N/A		1529.36		2906.98		3990.78		6193.35		2482.27		4489.12		215.79		272.013		1086.15		1922.16		3.09		0.989544		8.81		156.647
1.31	G31357_20200421 (analyse 20200521)	confirmé	20	ASA	Yes	21 d	128.51		N/A		40.76		26.5427		218.95		57.3807		42		21.8893		49.7		35.6937		16.18		15.065		2.04		0		1076.67		1149.43
1.36	22_Homocystinirie_SP	confirmé	21	Homocystinuria	No	21 y	2471.59		N/A		3.27		1.41852		24.17		9.10264		7.46		4.82281		2.77		0		8.58		8.63493		26.77		21.8204		2.41		3.63288
1.31	36_citrullinemie_non_confirme_171_B84876_27_09_17	confirmé	22	Citrullinemia	Yes	21 d	110.83		N/A		27.18		10		86.8		38		57.8		38		1226.64		752		9.03		8		1.19		0		3.75		0
1.29	83_Citrullinemie_E42762_8528_13_02_20	Confirmé	23	Citrullinemia	Yes	21 d	77.45		N/A		134.73		99.0058		572.22		316.269		110.24		49.6966		4172.3		3498.52		46.01		48.031		3.63		0		12.12		0
1.27	42_cystinurie_complete_60875_C14608_09_11_17	ok	24	Cystinuria	Yes	21 d	84.57		N/A		637.32		409		1484.62		749		1134.05		680		29.77		14		583.96		384		2.47		0		3.49		0
1.29	54_cystinurie_complete_93_16_04_13		25	Cystinuria	Yes	21 d	120.74		N/A		1111.93		838		2792.57		1704		1010.07		689		56.15		32		107.88		103		4.01		0		6.72		0
1.3	60_Cystinurie_incomplete5_32487_C77087_20_06_18	ok	26	Cystinuria (carrier)	Yes	21 d	157.44		N/A		184.58		202.82		1242.59		992.797		39.84		26.372		36.45		33.0221		273.99		291.095		2.01		0.0825711		4.45		0
1.32	61_Cystinurie_incomplete6_10016_C58043_21_02_18	ok	27	Cystinuria (carrier)	Yes	21 d	374.61		N/A		168.27		190.326		2050.2		1571.27		83.56		60.858		16.97		15.6189		426.74		443.992		2.05		0.0106778		11.46		25.4665
			Reference value				N/A		N/A		350		257		1100		282		200		110		250		106		200		80		14		0		50		0
			Units				µM				µmol/mmol creatinine
	Retiré (6 jours seulement)
	HHH, 6 jours, non traité, filtre (45412586-20200325) analyse 20200521		11	HHH syndrome	No	6 d	377.33	391.047	621.125	435.991	11.69	8.91453	3.095	1.98953	44.525	59.7984	1.085	0.165471	46.88	3.77704	61.765	17.7217	38.025	41.8492	24.745	7.83793	35.88	31.0791	0.22	0.317097	6.145	0	37.475	11.5536	3.08	1.08171	0.945	0.317097

## Sheet: OA-S
			A) Positive cases with relevant biomarkers targeted by the Organic acids+ second-tier test.
Creat.	Reference # (20200306)		Sample #	Disease	NBS (Yes/No)	Age	Creatinine	Creatine	GAA	3-MCG	Uracil	Propionyl glycine	Malonic acid	3-HGA	3-HIA	GA	Orotic acid	Isovaleryl glycine	2-MCA	3-HPA	MMA	HA
Ratio	TEST						S	S	S	S	S	S	S	S	S	S	S	S	S	S	S	S
1.33	9_Transport_creatinine_CR	confirmé	1	CRTR	No	2 y	814.28	2484.05	80.08	5.71	84.76	0.48	14.31	29.72	22.07	27.18	3.01	4.43	5.1	10.45	12.83	1.97
1.33	10_Transport_creatinine_MH	confirmé	2	GAMT	No	6 y	282.92	71.4	1541.05	10.17	70.6	2.62	57.47	30.54	43.39	31.38	7.93	4.4	9.19	37.09	24.22	2.18
1.29	12_Alcaptonurie_GR	confirmé	3	Alkaptonuria	No	53 y	40.42	4164.17	2817.57	177.09	1503.04	52.78	628.33	470.72	282.48	485.82	177.86	191.22	119.9	308.13	133.19	3889.76
1.34	13_Isovalerylglycine_SV	confirmé	4	Isovaleric aciduria	No	10 y	2617.84	344.37	75.52	7.7	18.91	0.44	6.12	6.31	6.11	7.61	1.68	3099.51	1.81	9.39	12.63	0.44
1.3	14_Propionic_Methylcitrate_JAE	confirmé	5	Propionic aciduria	No	4 mo	98.65	1302.42	331.94	47.63	63.15	384.72	43.1	23.03	53.02	40.01	13.24	65.38	655.23	842.04	6.63	0.48
1.32	51_CMMA_89_2471_O42019		6	CMMA	Yes	21 d	175.85	616.19	150.41	7.5	24.17	3.49	69.59	16.92	11.75	31.78	5.61	1.73	6.55	21.61	626.12	0.39
1.35	30_AMM_10335_E25480_12_03_19	confirmé	7	CMMA	Yes	21 d	201.32	234.13	110.46	8.72	43.85	2.78	133.75	25.67	13.02	34.24	7.47	4.31	5.75	2.56	1140.92	0.98
1.25	46_Glut_82_		8	Glutaric aciduria	Yes	21 d	61.53	543.08	149.89	20.15	80.73	8.24	66.74	490.87	39.01	11940	18.76	2.84	14.77	70.09	179.59	1.1
1.3	86_Glu_E22872_21362		9	Glutaric aciduria	Yes	21 d	122.22	64.76	131.08	15.71	34.14	4.12	19.82	35.45	11.4	32.74	6.24	3.77	9.7	3.28	22.69	0.59
1.3	85_HHH_B98181_12121_26_01_18	Champagne	10	HHH syndrome	Yes	21 d	66.31	287.79	95.83	10	98.02	2.71	37.55	22.1	54.22	32.37	13.54	2.01	5.02	2.65	15.62	0.77
	HHH, 6 jours, non traité, filtre (45412586-20200325) analyse 20200521		11	HHH syndrome	No	6 d	377.33	621.125	11.69	3.095	44.525	1.085	46.88	61.765	38.025	24.745	35.88	0.22	6.145	37.475	3.08	0.945
1.27	24_3_MCG_64707_D16089_04_12_18	confirmé	12	3-Methylcrotonylglycinuria	Yes	21 d	50.83	275.68	73.98	1476.6	58.99	5.56	45.21	22.58	10760	46.11	13.29	31.69	5.49	101.65	6.58	1.98
1.3	25_3_MCG_32735_B95129_21_06_17	confirmé	13	3-Methylcrotonylglycinuria	Yes	21 d	343.66	209.25	105.97	1224.57	21.53	1.39	8.4	15.95	5427.84	25.25	2.85	12.78	8.76	6.59	21.73	1.66
1.3	32_AMM_27008_C78622_24_05_18	confirmé	14	MMA (cblC type)	Yes	21 d	176.11	160.87	65.77	9.52	40.07	6.58	74.19	40.66	67.12	39.02	4.95	7.03	380.96	72.6	21200	1.86
		confirmé	15	MMA (cblC type)	Yes	21 d	53.69	322.09	134.38	20.56	63.11	24.1	167.26	85.05	256.57	237.83	16.92	3.29	813.95	761.74	18680	1.15
1.31	35_AMM_49287_E07529_20_09_18	confirmé	16	MMA (Maternal B12 deficit)	Yes	21 d	225.14	230.44	153.59	1.9	278.33	3.33	23	1.94	9.13	10.78	3.27	2.15	24.87	2.38	743.86	0.84
1.3	84_MMA_E95394_57212_24_10_19	confirmé	17	MMA (Maternal B12 deficit)	Yes	21 d	254.8	91.45	155.74	1.56	71.28	1.76	13.02	29.67	32.13	23.58	3.31	0.39	17.81	54.59	1140.27	0.74
			Reference values				N/A	1000	290	60	55	40	200	60	150	200	43	15	38	140	150	100
			Units				µM	µmol/mmol creatinine
			Sample #	Disease	NBS (Yes/No)	Age	Creatinine	Creatine	GAA	3-MCG	Uracil	Propionyl glycine	Malonic acid	3-HGA	3-HIA	GA	Orotic acid	Isovaleryl glycine	2-MCA	3-HPA	MMA	HA
			17	#16 (MMA-B12)	Yes	21 d					1.296										7.6018
			16	#15 (MMA-B12)	Yes	21 d					5.06055										4.95907
			15	#14 (MMA-cblC)	Yes	21 d					1.14745			1.4175	1.71047	1.18915			21.4197	5.441	124.533
			14	#13 (MMA-cblC)	Yes	21 d													10.0253		141.333
			13	#12 (3-MCG)	Yes	21 d				20.4095					36.1856
			12	#11 (3-MCG)	Yes	21 d				24.61	1.07255				71.7333			2.11267
			10	#10 (Triple H)	Yes	21 d					1.78218
			9	#9 (GA)	Yes	21 d
			8	#8 (GA)	Yes	21 d					1.46782			8.18117		59.7					1.19727
			7	#7 (CMMA)	Yes	21 d															7.60613
			6	#6 (CMMA)	Yes	21 d															4.17413
			5	#5 (PA)	No	4 mo		1.30242	1.14462		1.14818	9.618						4.35867	17.2429	6.01457
			4	#4 (IVA)	No	10 y												206.634
			3	#3 (AKU)	No	53 y		4.16417	9.71576	2.9515	27.328	1.3195	3.14165	7.84533	1.8832	2.4291	4.13628	12.748	3.15526	2.20093		38.8976
			2	#2 (GAMT)	No	6 y			5.31397		1.28364
			1	#1 (CRTR)	No	2 y		2.48405			1.54109

## Sheet: OA-2TT
			A) Positive cases with relevant biomarkers targeted by the Organic acids+ second-tier test.
Creat.	Reference # (20200306)		Sample #	Disease	NBS (Yes/No)	Age	Creatinine	Creatine	GAA	3-MCG	Uracil	Propionyl glycine	MA	3-HGA	3-HIA	GA	Orotic acid	Isovaleryl glycine	2-MCA	3-HPA	MMA	HA
Ratio	TEST						2TT	2TT	2TT	2TT	2TT	2TT	2TT	2TT	2TT	2TT	2TT	2TT	2TT	2TT	2TT	2TT
1.33	9_Transport_creatinine_CR	confirmé	1	CRTR	No	2 y	956.724	2248.76	67.1761	4.6492	62.5478	0.0438998	4.8896	2.84722	22.9617	8.93466	1.22188	3.78897	8.81341	11.8812	3.42732	0
1.33	10_Transport_creatinine_MH	confirmé	2	GAMT	No	6 y	304.257	51.9232	1559.22	7.43122	15.8353	0.0197202	16.348	4.18725	44.3474	13.081	2.98103	4.28585	14.6291	59.3117	7.79933	0
1.29	12_Alcaptonurie_GR	confirmé	3	Alkaptonuria	No	53 y	24.042	5176.65	3996.3	267.241	400.923	1.12303	807.171	161.967	387.988	186.84	93.5862	278.679	212.919	235.588	201.439	499.043
1.34	13_Isovalerylglycine_SV	confirmé	4	Isovaleric aciduria	No	10 y	2247.5	333.434	81.8897	2.22514	5.47186	0.0342603	1.83626	0.739933	7.17864	3.54883	0.823582	3141.09	0	10.0881	7.91902	0
1.3	14_Propionic_Methylcitrate_JAE	confirmé	5	Propionic aciduria	No	4 mo	87.708	1253.49	345.909	46.347	21.4006	405.778	15.62	5.33589	70.1076	18.3792	5.60952	14.4001	726.49	1127.86	0	0
1.32	51_CMMA_89_2471_O42019		6	CMMA	Yes	21 d	178.574	538.119	144.719	3.83594	3.67355	0	50.4553	3.74075	10.1079	5.34232	1.01359	0	0	29.1756	648.958	0.638391
1.35	30_AMM_10335_E25480_12_03_19	confirmé	7	CMMA	Yes	21 d	180.854	210.789	109.071	1.8855	0.0276466	0.132704	122.436	1.74727	8.76398	11.7775	1.35468	0	6.7513	17.8487	1073.11	0
1.25	46_Glut_82_		8	Glutaric aciduria	Yes	21 d	58.539	435.846	136.883	1.16162	19.0813	0.170826	10.6937	410.308	45.1152	13065.6	5.6031	0	22.3099	108.714	145.851	0
1.3	86_Glu_E22872_21362		9	Glutaric aciduria	Yes	21 d	118.915	49.0266	129.841	13.64	5.70996	0	0	19.3079	12.3618	10.2006	2.22848	4.34764	14.7669	10.7051	20.3254	0.975487
1.3	85_HHH_B98181_12121_26_01_18	Champagne	10	HHH syndrome	Yes	21 d	76.41	219.395	81.6385	5.05169	55.778	0	0	4.6329	50.8834	9.73695	6.22955	1.47886	0	19.6833	1.15168	1.5443
1.27	24_3_MCG_64707_D16089_04_12_18	confirmé	11	3-Methylcrotonylglycinuria	Yes	21 d	51.757	205.982	63.3537	1522.71	6.29866	0	5.95089	3.51643	15453.8	7.78639	1.52636	16.6548	14.5488	98.9818	0.3671	2.14464
1.3	25_3_MCG_32735_B95129_21_06_17	confirmé	12	3-Methylcrotonylglycinuria	Yes	21 d	516.359	173.614	96.5007	1136.66	2.52925	0	1.76815	0.972192	5600.37	5.64917	0.677823	8.33916	9.52632	8.3411	17.9681	0.22465
1.3	32_AMM_27008_C78622_24_05_18	confirmé	13	MMA (cblC type)	Yes	21 d	167.588	140.839	60.2609	5.67463	8.5746	5.03616	48.5834	7.13655	102.281	14.0404	1.34855	0	393.966	85.8474	21134.1	0.662339
		confirmé	14	MMA (cblC type)	Yes	21 d	48.717	265.246	121.929	7.82068	9.75019	16.4008	37.3381	12.1723	322.372	207.279	5.64485	0	903.853	739.885	19407.1	0
1.31	35_AMM_49287_E07529_20_09_18	confirmé	15	MMA (Maternal B12 deficit)	Yes	21 d	220.869	158.433	145.34	0	282.407	0.307875	8.84687	0	8.50731	1.17264	0.701773	0	30.1581	9.67995	754.008	0.498033
1.3	84_MMA_E95394_57212_24_10_19	confirmé	16	MMA (Maternal B12 deficit)	Yes	21 d	241.144	72.2971	141.637	0.0704973	36.1527	0.833527	3.57048	1.63388	33.7724	3.56219	0.796205	0	13.9958	56.8333	1081.15	0
			Reference values				N/A	581	187	8	12	1	23	9	29	26	4	4	23	62	26	2
			Units
			Sample #	Disease	NBS (Yes/No)	Age	Creatinine	Creatine	GAA	3-MCG	Uracil	Propionyl glycine	MA	3-HGA	3-HIA	GA	Orotic acid	Isovaleryl glycine	2-MCA	3-HPA	MMA	HA
							2TT	2TT	2TT	2TT	2TT	2TT	2TT	2TT	2TT	2TT	2TT	2TT	2TT	2TT	2TT	2TT
			16	#16 (MMA-B12)	Yes	21 d					3.01272				1.16456						41.5826
			15	#15 (MMA-B12)	Yes	21 d					23.5339								1.31122		29.0003
			14	#14 (MMA-cblC)	Yes	21 d						16.4008	1.6234	1.35248	11.1163	7.97226	1.41121		39.298	11.9336	746.427
			13	#13 (MMA-cblC)	Yes	21 d						5.03616	2.11232		3.52692				17.129	1.38464	812.85
			12	#12 (3-MCG)	Yes	21 d				142.082					193.116			2.08479
			11	#11 (3-MCG)	Yes	21 d				190.339					532.891			4.16369		1.59648		1.07232
			10	#10 (Triple H)	Yes	21 d					4.64817				1.7546		1.55739
			9	#9 (GA)	Yes	21 d				1.705				2.14532				1.08691
			8	#8 (GA)	Yes	21 d					1.59011			45.5897	1.5557	502.522	1.40078			1.75345	5.60967
			7	#7 (CMMA)	Yes	21 d							5.32329								41.2736
			6	#6 (CMMA)	Yes	21 d							2.19371								24.9599
			5	#5 (PA)	No	4 mo		2.15747	1.84978	5.79337	1.78338	405.778			2.4175		1.40238	3.60001	31.5865	18.1912
			4	#4 (IVA)	No	10 y												785.273
			3	#3 (AKU)	No	53 y		8.9099	21.3706	33.4051	33.4103	1.12303	35.0944	17.9963	13.3789	7.18614	23.3966	69.6697	9.25735	3.7998	7.74766	249.522
			2	#2 (GAMT)	No	6 y			8.33808		1.31961				1.52922			1.07146
			1	#1 (CRTR)	No	2 y		3.8705			5.21232
			Reference values				N/A	581	187	8	12	1	23	9	29	26	4	4	23	62	26	2

## Sheet: AA-S
			B) Positive cases with relevant biomarkers targeted by the Kairos amino acids second-tier test.
Creat.	Reference # (20200306)		Sample #	Disease	NBS (Yes/No)	Age	Creatinine	Ornithine	Lysine	Arginine	Citrulline	Cystine	Homocystine	ASA
Ratio	TEST						S	S	S	S	S	S	S	S
1.27	44_arg_18983_C61502_10_04_17	confirmé	18	Hyperargininemia	Yes	21 d	100.03	513.47	1299.16	2845.13	200.21	262.8	1.91	19.42
1.25	25877_G18418_20200514 (analyse 20200521)		19	Hyperargininemia	Yes	21 d	53.56	1529.36	3990.78	2482.27	215.79	1086.15	3.09	8.81
1.31	G31357_20200421 (analyse 20200521)	confirmé	20	ASA	Yes	21 d	128.51	40.76	218.95	42	49.7	16.18	2.04	1076.67
1.36	22_Homocystinirie_SP	confirmé	21	Homocystinuria	No	21 y	2471.59	3.27	24.17	7.46	2.77	8.58	26.77	2.41
1.31	36_citrullinemie_non_confirme_171_B84876_27_09_17	confirmé	22	Citrullinemia	Yes	21 d	110.83	27.18	86.8	57.8	1226.64	9.03	1.19	3.75
1.29	83_Citrullinemie_E42762_8528_13_02_20	Confirmé	23	Citrullinemia	Yes	21 d	77.45	134.73	572.22	110.24	4172.3	46.01	3.63	12.12
1.27	42_cystinurie_complete_60875_C14608_09_11_17	ok	24	Cystinuria	Yes	21 d	84.57	637.32	1484.62	1134.05	29.77	583.96	2.47	3.49
1.29	54_cystinurie_complete_93_16_04_13		25	Cystinuria	Yes	21 d	120.74	1111.93	2792.57	1010.07	56.15	107.88	4.01	6.72
1.3	60_Cystinurie_incomplete5_32487_C77087_20_06_18	ok	26	Cystinuria (carrier)	Yes	21 d	157.44	184.58	1242.59	39.84	36.45	273.99	2.01	4.45
1.32	61_Cystinurie_incomplete6_10016_C58043_21_02_18	ok	27	Cystinuria (carrier)	Yes	21 d	374.61	168.27	2050.2	83.56	16.97	426.74	2.05	11.46
			Reference value				N/A	350	1100	200	250	200	14	50
			Units				µM	µmol/mmol creatinine
			Sample #	Disease	NBS (Yes/No)	Age	Creatinine	Ornithine	Lysine	Arginine	Citrulline	Cystine	Homocystine	ASA
			27	#26 (Cystinuria carrier)	Yes	21 d			1.86382			2.1337
			26	#25 (Cystinuria carrier)	Yes	21 d			1.12963			1.36995
			25	#24 (Cystinuria)	Yes	21 d		3.17694	2.5387	5.05035
			24	#23 (Cystinuria)	Yes	21 d		1.82091	1.34965	5.67025		2.9198
			23	#22 (Citrullinemia)	Yes	21 d					16.6892
			22	#21 (Citrullinemia)	Yes	21 d					4.90656
			21	#20 (Homocystinuria)	No	21 y							1.91214
			20	#19 (ASA)	Yes	21 d								21.5334
			19	#18 (Hyperargininemia)	Yes	21 d		4.3696	3.62798	12.4114		5.43075
			18	#17 (Hyperargininemia)	Yes	21 d		1.46706	1.18105	14.2256		1.314

## Sheet: AA-2TT
			B) Positive cases with relevant biomarkers targeted by the Kairos amino acids second-tier test.
Creat.	Reference # (20200306)		Sample #	Disease	NBS (Yes/No)	Age	Creatinine	Ornithine	Lysine	Arginine	Citrulline	Cystine	Homocystine	ASA
Ratio	TEST						2TT	2TT	2TT	2TT	2TT	2TT	2TT	2TT
1.27	44_arg_18983_C61502_10_04_17	confirmé	18	Hyperargininemia	Yes	21 d	N/A	523	829	2648	131	262	0	36
1.25	25877_G18418_20200514 (analyse 20200521)		19	Hyperargininemia	Yes	21 d	N/A	2906.98	6193.35	4489.12	272.013	1922.16	0.989544	156.647
1.31	G31357_20200421 (analyse 20200521)	confirmé	20	ASA	Yes	21 d	N/A	26.5427	57.3807	21.8893	35.6937	15.065	0	1149.43
1.36	22_Homocystinirie_SP	confirmé	21	Homocystinuria	No	21 y	N/A	1.41852	9.10264	4.82281	0	8.63493	21.8204	3.63288
1.31	36_citrullinemie_non_confirme_171_B84876_27_09_17	confirmé	22	Citrullinemia	Yes	21 d	N/A	10	38	38	752	8	0	0
1.29	83_Citrullinemie_E42762_8528_13_02_20	Confirmé	23	Citrullinemia	Yes	21 d	N/A	99.0058	316.269	49.6966	3498.52	48.031	0	0
1.27	42_cystinurie_complete_60875_C14608_09_11_17	ok	24	Cystinuria	Yes	21 d	N/A	409	749	680	14	384	0	0
1.29	54_cystinurie_complete_93_16_04_13		25	Cystinuria	Yes	21 d	N/A	838	1704	689	32	103	0	0
1.3	60_Cystinurie_incomplete5_32487_C77087_20_06_18	ok	26	Cystinuria (carrier)	Yes	21 d	N/A	202.82	992.797	26.372	33.0221	291.095	0.0825711	0
1.32	61_Cystinurie_incomplete6_10016_C58043_21_02_18	ok	27	Cystinuria (carrier)	Yes	21 d	N/A	190.326	1571.27	60.858	15.6189	443.992	0.0106778	25.4665
			Reference value				N/A	257	282	110	106	80	0	42
			Units
			Sample #	Disease	NBS (Yes/No)	Age	Creatinine	Ornithine	Lysine	Arginine	Citrulline	Cystine	Homocystine	ASA
							2TT	2TT	2TT	2TT	2TT	2TT	2TT	2TT
			27	#26 (Cystinuria carrier)	Yes	21 d			5.57188			5.54991
			26	#25 (Cystinuria carrier)	Yes	21 d			3.52056			3.63869
			25	#24 (Cystinuria)	Yes	21 d		3.2607	6.04255	6.26364		1.2875
			24	#23 (Cystinuria)	Yes	21 d		1.59144	2.65603	6.18182		4.8
			23	#22 (Citrullinemia)	Yes	21 d			1.12152		33.0049
			22	#21 (Citrullinemia)	Yes	21 d					7.09434
			21	#20 (Homocystinuria)	No	21 y							21.8204
			20	#19 (ASA)	Yes	21 d								27.3673
			19	#18 (Hyperargininemia)	Yes	21 d		11.3112	21.9622	40.8101	2.56616	24.027	0.989544	3.72968
			18	#17 (Hyperargininemia)	Yes	21 d		2.03502	2.93972	24.0727	1.23585	3.275

## Sheet: Supp Table 16 (ver2 sans creat)
Supplementary Table 16: Biomarker levels in urine samples from positive cases of inborn errors of metabolism targeted by the newborn screening program. The biomarkers over the reference values are in bold, while the biomarkers expected to be abnormal are underscored. S: screening test results; 2TT: Second-tier test results. CRTR: Creatine transporter deficiency; GAMT: guanidinoacetate methyltrans…
A) Positive cases with relevant biomarkers targeted by the Organic acids second-tier test.
Case #	Disease	Age	Creatine		GAA		3-MCG		Uracil		Propionyl- glycine		Malonic acid		3-HGA		3-HIA		GA		Orotic acid		Isovaleryl- glycine		2-MCA		3-HPA		MMA		HA		GAA/Creatine
			S	2TT	S	2TT	S	2TT	S	2TT	S	2TT	S	2TT	S	2TT	S	2TT	S	2TT	S	2TT	S	2TT	S	2TT	S	2TT	S	2TT	S	2TT	S	2TT
1	CRTR	2 y	2484.05	2248.76	80.08	67.1761	5.71	4.6492	84.76	62.5478	0.48	0.0438998	14.31	4.8896	29.72	2.84722	22.07	22.9617	27.18	8.93466	3.01	1.22188	4.43	3.78897	5.1	8.81341	10.45	11.8812	12.83	3.42732	1.97	0	0.0322377	0.0298725
2	GAMT	6 y	71.4	51.9232	1541.05	1559.22	10.17	7.43122	70.6	15.8353	2.62	0.0197202	57.47	16.348	30.54	4.18725	43.39	44.3474	31.38	13.081	7.93	2.98103	4.4	4.28585	9.19	14.6291	37.09	59.3117	24.22	7.79933	2.18	0	21.5833	30.0293
3	Alkaptonuria	53 y	4164.17	5176.65	2817.57	3996.3	177.09	267.241	1503.04	400.923	52.78	1.12303	628.33	807.171	470.72	161.967	282.48	387.988	485.82	186.84	177.86	93.5862	191.22	278.679	119.9	212.919	308.13	235.588	133.19	201.439	3889.76	499.043	0.676622	0.771986
4	Isovaleric aciduria	10 y	344.37	333.434	75.52	81.8897	7.7	2.22514	18.91	5.47186	0.44	0.0342603	6.12	1.83626	6.31	0.739933	6.11	7.17864	7.61	3.54883	1.68	0.823582	3099.51	3141.09	1.81	0	9.39	10.0881	12.63	7.91902	0.44	0	0.219299	0.245594
5	Propionic aciduria	4 mo	1302.42	1253.49	331.94	345.909	47.63	46.347	63.15	21.4006	384.72	405.778	43.1	15.62	23.03	5.33589	53.02	70.1076	40.01	18.3792	13.24	5.60952	65.38	14.4001	655.23	726.49	842.04	1127.86	6.63	0	0.48	0	0.254864	0.275957
6	CMMA	21 d	616.19	538.119	150.41	144.719	7.5	3.83594	24.17	3.67355	3.49	0	69.59	50.4553	16.92	3.74075	11.75	10.1079	31.78	5.34232	5.61	1.01359	1.73	0	6.55	0	21.61	29.1756	626.12	648.958	0.39	0.638391	0.244097	0.268935
7	CMMA	21 d	234.13	210.789	110.46	109.071	8.72	1.8855	43.85	0.0276466	2.78	0.132704	133.75	122.436	25.67	1.74727	13.02	8.76398	34.24	11.7775	7.47	1.35468	4.31	0	5.75	6.7513	2.56	17.8487	1140.92	1073.11	0.98	0	0.471789	0.517444
8	Glutaric aciduria 1	21 d	543.08	435.846	149.89	136.883	20.15	1.16162	80.73	19.0813	8.24	0.170826	66.74	10.6937	490.87	410.308	39.01	45.1152	11940	13065.6	18.76	5.6031	2.84	0	14.77	22.3099	70.09	108.714	179.59	145.851	1.1	0	0.276	0.314063
9	Glutaric aciduria 1	21 d	64.76	49.0266	131.08	129.841	15.71	13.64	34.14	5.70996	4.12	0	19.82	0	35.45	19.3079	11.4	12.3618	32.74	10.2006	6.24	2.22848	3.77	4.34764	9.7	14.7669	3.28	10.7051	22.69	20.3254	0.59	0.975487	2.02409	2.64837
10	Triple H syndrome	21 d	287.79	219.395	95.83	81.6385	10	5.05169	98.02	55.778	2.71	0	37.55	0	22.1	4.6329	54.22	50.8834	32.37	9.73695	13.54	6.22955	2.01	1.47886	5.02	0	2.65	19.6833	15.62	1.15168	0.77	1.5443	0.332986	0.372107
11	3-MCG	21 d	275.68	205.982	73.98	63.3537	1476.6	1522.71	58.99	6.29866	5.56	0	45.21	5.95089	22.58	3.51643	10760	15453.8	46.11	7.78639	13.29	1.52636	31.69	16.6548	5.49	14.5488	101.65	98.9818	6.58	0.3671	1.98	2.14464	0.268355	0.30757
12	3-MCG	21 d	209.25	173.614	105.97	96.5007	1224.57	1136.66	21.53	2.52925	1.39	0	8.4	1.76815	15.95	0.972192	5427.84	5600.37	25.25	5.64917	2.85	0.677823	12.78	8.33916	8.76	9.52632	6.59	8.3411	21.73	17.9681	1.66	0.22465	0.506428	0.555836
13	MMA †	21 d	160.87	140.839	65.77	60.2609	9.52	5.67463	40.07	8.5746	6.58	5.03616	74.19	48.5834	40.66	7.13655	67.12	102.281	39.02	14.0404	4.95	1.34855	7.03	0	380.96	393.966	72.6	85.8474	21200	21134.1	1.86	0.662339	0.408839	0.427869
14	MMA †	21 d	322.09	265.246	134.38	121.929	20.56	7.82068	63.11	9.75019	24.1	16.4008	167.26	37.3381	85.05	12.1723	256.57	322.372	237.83	207.279	16.92	5.64485	3.29	0	813.95	903.853	761.74	739.885	18680	19407.1	1.15	0	0.417213	0.459681
15	MMA *	21 d	230.44	158.433	153.59	145.34	1.9	0	278.33	282.407	3.33	0.307875	23	8.84687	1.94	0	9.13	8.50731	10.78	1.17264	3.27	0.701773	2.15	0	24.87	30.1581	2.38	9.67995	743.86	754.008	0.84	0.498033	0.666508	0.917355
16	MMA *	21 d	91.45	72.2971	155.74	141.637	1.56	0.0704973	71.28	36.1527	1.76	0.833527	13.02	3.57048	29.67	1.63388	32.13	33.7724	23.58	3.56219	3.31	0.796205	0.39	0	17.81	13.9958	54.59	56.8333	1140.27	1081.15	0.74	0	1.70301	1.9591
Reference values			1000	581	290	187	60	8	55	12	40	1	200	23	60	9	150	29	200	26	43	4	15	4	38	23	140	62	150	26	100	2	4.4	3.17941
Units			µmol/mmol creatinine																														No units
B) Positive cases with relevant biomarkers targeted by the Kairos amino acids second-tier test.
Case #	Disease	Age			Ornithine				Lysine				Arginine				Citrulline				Cystine				Homocystine				ASA
					S		2TT		S		2TT		S		2TT		S		2TT		S		2TT		S		2TT		S		2TT
17	Hyperargininuria	21 d			513.47		523		1299.16		829		2845.13		2648		200.21		131		262.8		262		1.91		0		19.42		36
18	Hyperargininuria	21 d			1529.36		2906.98		3990.78		6193.35		2482.27		4489.12		215.79		272.013		1086.15		1922.16		3.09		0.989544		8.81		156.647
19	ASA	21 d			40.76		26.5427		218.95		57.3807		42		21.8893		49.7		35.6937		16.18		15.065		2.04		0		1076.67		1149.43
20	Homocystinuria	21 y			3.27		1.41852		24.17		9.10264		7.46		4.82281		2.77		0		8.58		8.63493		26.77		21.8204		2.41		3.63288
21	Citrullinuria	21 d			27.18		10		86.8		38		57.8		38		1226.64		752		9.03		8		1.19		0		3.75		0
22	Citrullinuria	21 d			134.73		99.0058		572.22		316.269		110.24		49.6966		4172.3		3498.52		46.01		48.031		3.63		0		12.12		0
23	Cystinuria	21 d			637.32		409		1484.62		749		1134.05		680		29.77		14		583.96		384		2.47		0		3.49		0
24	Cystinuria	21 d			1111.93		838		2792.57		1704		1010.07		689		56.15		32		107.88		103		4.01		0		6.72		0
25	Cystinuria (carrier)	21 d			184.58		202.82		1242.59		992.797		39.84		26.372		36.45		33.0221		273.99		291.095		2.01		0.0825711		4.45		0
26	Cystinuria (carrier)	21 d			168.27		190.326		2050.2		1571.27		83.56		60.858		16.97		15.6189		426.74		443.992		2.05		0.0106778		11.46		25.4665
Reference values					350		257		1100		282		200		110		250		106		200		80		14		0		50		42
Units					µmol/mmol creatinine
