# Supplementary material for: Neonatal Urine Screening Program in the Province of Quebec: Technological Upgrade from Thin Layer Chromatography to Tandem Mass Spectrometry
Source: Int J Neonatal Screen. 2021 Mar 20;7(1):18. doi: 10.3390/ijns7010018 (PMC8006232; doi:10.3390/ijns7010018)
Supplement: Supplementary file 1 [file IJNS-07-00018-s001.zip › Table S17.xlsx]

## Sheet: Acides aminés
	Supplementary Table 17: Analysis of amino acids in urine filter paper samples (n = 87) showing borderline results by thin layer chromatography at the screening program using three different methods: 1) the current MS/MS screening method; 2) the biochemical genetics laboratory method based on the Biochrom 30 Amino Acid Analyzer instrument; and 3) the current MS/MS second-tier test method based on …
	Sample	Creatinine		Ornithine			Lysine			Arginine			Citrulline			Cystine			Homocystine			Argininosuccinic acid
		Screening	Jaffe	Screening	Biochrom	Kairos	Screening	Biochrom	Kairos	Screening	Biochrom	Kairos	Screening	Biochrom	Kairos	Screening	Biochrom	Kairos	Screening	Biochrom	Kairos	Screening	Biochrom	Kairos
		µM	µM	µmol/mmol creat.	µmol/mmol creat.	µmol/mmol creat.	µmol/mmol creat.	µmol/mmol creat.	µmol/mmol creat.	µmol/mmol creat.	µmol/mmol creat.	µmol/mmol creat.	µmol/mmol creat.	µmol/mmol creat.	µmol/mmol creat.	µmol/mmol creat.	µmol/mmol creat.	µmol/mmol creat.	µmol/mmol creat.	µmol/mmol creat.	µmol/mmol creat.	µmol/mmol creat.	µmol/mmol creat.	µmol/mmol creat.
	1	620.13	830	58.07	54	67.7229	731.63	483	583.521	31.57	29	23.9063	19.77	20	20.7827	85.46	92	107.934	1.51	1	0.235435	10.06	0	6.46155
	2	530.13	570	43.2	37	33.4163	537.26	312	253.489	32.34	24	14.968	15.99	17	11.5462	66.68	75	55.4241	0.77	10	0.0490446	3.95	0	7.1473
	3	197.3	280	34.86	36	31.0035	381.98	198	225.286	32.66	22	22.9042	12.95	6	9.82767	30.34	38	33.9686	1.21	0	0	5.17	0	0
	4	443.41	930	14.71	7	11.5198	268.89	71	112.438	33.2	20	23.5651	17.46	11	14.4043	27.91	21	28.6823	1.18	1	0	8.4	0	12.1062
	5	175.4	280	59.17	40	50.3649	514.21	256	319.447	33.9	17	15.5701	25.9	12	17.7309	68.97	68	62.4287	0.94	0	0	5.54	0	22.4116
	6	297.87	370	63.99	53	59.3212	261.7	190	226.951	35.18	16	20.4787	19.99	11	15.819	422.66	257	439.464	0.84	3	0	13.13	0	12.1227
	7	209.39	340	52.22	41	51.8124	776.91	442	609.599	23.96	11	20.278	30.1	9	29.3949	84.86	91	99.5463	1.27	4	0	5.36	0	17.7754
	8	248.78	370	64.87	56	78.8367	375.12	284	401.789	4.31	0	0	29.93	0	26.0511	88.23	95	111.862	2.61	0	0.442158	1.49	0	0
	9	270.4	330	190.98	164	155.307	1317.65	948	927.422	68.61	51	45.1886	10.06	7	6.0318	132.9	141	114.057	1.68	1	0.0554734	4.14	0	13.0251
	10	148.34	550	115.78	51	137.866	801.92	273	735.931	29.64	10	22.8799	9.25	6	5.72334	113.05	82	136.747	1.51	0	0	2.68	0	22.0642
	11	161.43	230	276.82	230	286.694	1318.47	773	944.546	105.56	80	76.7144	16.06	0	8.43709	434.09	420	482.711	1.99	0	0	3.37	0	20.6467
	12	133.8	300	586.74	401	702.623	3522.51	1609	2828.45	75.26	41	68.0194	40.12	19	36.7489	396.55	311	512.384	2.07	0	0	15.4	0	27.3468
	13	300.64	510	70.83	61	82.7801	527.48	362	490.966	32.95	20	25.6819	17.56	15	18.883	45.76	49	59.044	1.02	2	0.445716	4.85	0	13.1553
	14	250.77	380	1105.25	970	1099.77	3109.87	2151	2714.53	140.48	100	114.926	18.24	14	14.4914	653.89	574	726.251	1.19	1	0	19.42	0	20.0064
	15	214.4	370	81.12	54	81.7397	748.7	326	460.438	31.68	20	21.2826	11.2	9	6.39925	146.83	125	141.175	1.89	1	0	3.85	0	15.8069
	16	132	160	345	315	301.864	1757.7	1155	1149.3	105.72	90	66.1591	41.64	30	31.7652	144.68	163	128.326	1.96	0	0	7.01	0	26.3712
	17	32.2	50	1342.91	1191	1468.76	4375.44	3114	3900.53	741.93	581	783.292	369.3	300	288.261	521.09	604	562.298	4.98	0	0	10.8	0	100.342
	18	120.22	150	319.71	279	283.239	2039.14	1391	1463.43	51.77	38	31.8749	35.77	39	28.4811	206.48	215	193.412	1.82	0	0	4.93	0	0
	19	87.59	170	247.39	207	326.635	2229.36	1493	2468.91	109.39	78	119.454	32.74	14	33.5541	294.78	315	408.894	1.58	0	0	6.75	0	40.1187
	20	275.87	430	62.8	58	76.4382	849.5	278	407.206	35.56	28	35.7995	55.29	36	62.3192	64.31	76	90.7203	0.7	2	0	10.11	0	22.0611
	21	89.15	230	127.57	87	197.633	813.28	345	794.851	41.37	19	47.4369	22.01	0	21.1441	165.6	160	279.596	1.4	0	0	3.54	0	37.4313
	22	148.08	870	54.43	20	80.2539	511.6	113	511.967	23.45	6	21.6234	14.46	3	13.1618	79.58	36	126.067	1.22	0	0	2.5	0	22.1975
	23	70.6	100	920.72	853	997.125	1641.84	1382	1624.58	1406.22	1234	1449.48	25.07	55	5.35411	319.18	373	356.799	2.58	0	0	6.55	0	0
	24	139.72	260	325.15	251	395.892	12050	1155	1781.36	156.11	136	171.973	158.45	242	282.2	303.56	305	444.482	2.25	0	0	4.41	0	35.6069
	25	84.6	140	781.82	553	657.801	3441.33	1998	2460.67	341.69	236	291.478	37.37	33	16.8676	641.68	510	588.652	5.25	1	0	7.51	0	0
	26	557.42	620	53.01	44	39.9537	786.9	469	423.083	13.79	7	5.78917	23.01	19	15.7906	84.95	79	66.0328	1.62	6	0	4.48	0	7.69258
	27	499.58	1200	18.95	9	19.3783	367.35	152	294.571	34.3	15	23.1575	8.22	3	6.99988	27.66	18	32.7435	1.06	1	0	5.35	0	0
	28	255.9	310	64.47	58	61.2036	674.47	481	470.922	34.67	36	24.3923	18.21	18	13.2122	120.95	165	123.966	2.34	1	0	5.54	0	15.1895
	29	104.6	170	280.33	217	275.65	1465.43	845	1099.53	65.57	36	43.5373	59.87	43	46.2715	168.04	159	170.574	1.95	0	0	6.03	0	0
	30	723	1080	15.43	14	17.1217	180.34	157	199.497	10.01	4	3.89212	4.4	2	3.65837	29.16	28	36.3333	1.06	0	0	4.58	0	7.96404
	31	377.56	660	47.48	41	58.3219	679.91	299	406.248	21.96	15	16.9006	10.56	6	12.308	40.98	56	53.4644	2.46	1	0	3.33	0	0
	32	52.45	140	582.16	310	822.631	1924.65	780	1710.64	279.83	153	365.529	24.63	14	15.9581	344.31	234	445.434	1.82	0	0	3.59	0	0
	33	252.64	530	14.41	10	14.8116	265.64	134	246.275	18.71	12	11.9577	6.99	6	5.21691	23.1	22	32.9599	1.35	0	0	2.21	0	13.3866
	34	140.65	470	72.89	30	83.3416	689.33	229	548.88	26.35	9	21.3935	19.55	10	15.016	103.51	70	124.159	1.93	0	0	5.86	0	26.3562
	35	157.53	380	19.66	12	19.3868	110.64	52	91.1065	23.9	6	15.7303	5.26	12	2.47572	7.8	12	11.1217	1.1	0	0	4.49	0	0
	36	170.47	300	1044.15	949	1356.05	2676.15	1981	3041.01	1350.05	1184	1757.74	22.54	26	13.9966	915.28	874	1364.45	1.82	2	0	5.54	0	0
	37	231.26	400	159.43	106	152.089	1454.04	570	837.317	49.98	20	37.9702	63.8	42	57.697	119.05	91	125.188	1.11	0	0.402145	9.24	0	20.8942
	38	228.59	430	180.98	101	145.238	559.66	170	259.749	33.77	12	17.6954	26.47	27	16.1731	38.96	38	30.4213	2.63	0	0	6.08	0	15.7531
	39	218.19	470	53.78	45	61.0935	529.04	357	560.388	6.29	0	2.50699	11.37	20	14.6478	23.04	20	30.171	1.41	2	0	4.3	0	10.9538
	40	73.89	190	206.12	122	231.642	1597.39	752	1533.01	65.08	32	54.1345	14.63	17	20.5982	341.45	254	437.488	2.1	0	0	4.22	0	0
	41	132.92	250	166.52	129	224.075	1485.91	1024	1569.14	11.16	0	7.31267	25.5	40	33.1177	135.44	116	167.823	3.52	0	0.391213	7.09	0	26.2714
	42	2.74	70	1444.5	83	1030.29	873.24	147	935.401	2717.31	127	2506.93	687.6	136	573.358	55.09	44	97.8102	66.24	0	0	157.25	0	1167.88
	43	193.84	470	63.21	32	63.2068	565.57	276	527.064	20.87	4	10.8492	8.34	21	4.65848	22.31	15	24.4274	7.18	0	0.608749	2.58	0	17.3958
	44	321.35	860	41.25	18	43.2115	759.14	240	519.3	33.27	18	28.5608	18.14	8	14.7347	88.67	50	106.177	0.81	0	0	3.24	0	12.3168
	45	192.77	310	28.02	30	28.2409	596.44	332	424.314	19.53	15	15.075	16.33	20	14.7274	36.81	47	47.3466	1.28	0	0	4.12	0	19.614
	46	263.81	330	45.48	39	29.3317	988.48	537	422.6	30.79	19	13.0094	20.54	20	10.8108	56.2	65	42.0606	1.01	0	0	5.04	0	13.4339
	47	216.24	360	44.56	36	36.0895	542.19	275	354.717	37.99	16	22.6739	3.82	15	0.823159	216.09	148	206.77	1.6	0	0	9.98	0	16.4909
	48	149.02	230	264.49	233	301.758	1434.36	933	1291.93	69.29	46	69.8027	46.66	50	39.2095	404.88	419	497.531	2.07	0	0	4.4	0	26.0837
	49	80.49	90	566.62	681	760.641	3171.62	3326	3728.69	138.81	163	221.618	76.95	95	87.8618	520.25	593	565.735	2.26	0	0	4.53	0	0
	50	330.82	470	55.23	52	60.3077	818.05	410	489.798	25.28	15	22.1147	10.71	0	19.5726	44.73	53	53.6213	2.42	4	0	5.21	0	14.1708
	51	161.13	250	89.34	75	86.514	907.91	541	685.788	34.64	23	29.7896	21.89	0	22.0381	143.44	155	149.37	1.53	0	2.27146	3.72	0	26.8106
	52	152.26	230	135	106	126.731	1663.13	921	1237.34	72.09	49	56.6662	40.16	16	35.2358	195.84	197	206.837	1.51	5	2.20018	5.07	0	30.8354
	53	238.59	380	28.4	18	28.3625	613.7	124	188.612	23.07	11	13.3367	9.96	3	12.4104	31.76	33	43.0781	3.58	0	1.34121	2.17	0	18.8943
	54	159.06	270	212.29	181	283.541	1099.33	875	1344.12	55.74	48	57.7832	15.16	19	17.1948	281.22	343	381.579	3.04	0	3.43895	3.95	0	0
	55	111.01	220	250.38	204	381.758	896.11	654	1199.65	74.85	52	86.83	25.26	16	34.4293	226.23	313	337.123	2.79	0	3.90956	5.09	0	40.4918
	56	68.04	150	147.15	98	183.877	1624.54	902	1720.65	53.13	32	48.2951	35.92	17	45.3263	129.69	112	181.173	2.97	6	4.54145	4.84	0	0
	57	95.49	210	56.35	50	71.6201	708.74	391	678.773	31.76	18	31.2284	13.33	33	21.4996	96.77	101	154.456	1.06	4	3.20452	3.63	0	44.1303
	58	614.45	540	44.02	49	39.31	476.69	360	295.798	18.27	11	10.6258	30.94	21	25.2063	22.45	28	21.9367	3.54	10	1.03833	6.08	0	10.8259
	59	127.72	120	186.22	286	250.509	2689.47	2743	2444.05	73.13	85	71.3514	92.81	120	115.33	135.96	250	196.297	1.33	19	2.4037	9.19	0	47.0013
	60	283.74	450	45.7	35	48.703	873.26	463	619.352	21.25	5	16.1768	28.29	20	36.537	93.07	100	119.726	1.27	4	1.19828	6.97	0	20.4553
	61	375.73	470	151.56	143	165.648	1160.06	747	702.382	41.5	33	25.1537	38.44	21	33.1408	164.43	176	165.85	1.29	1	0	7.78	0	0
	62	445.57	490	206.31	194	202.754	1610.65	1250	1223.38	60.34	53	31.5057	29.27	13	27.6792	466.11	331	529.715	2.2	2	0	34.19	0	17.1398
	63	525.39	1130	10.29	6	8.68117	229.57	31	64.1143	10.89	4	7.41735	5.9	1	7.36405	11.32	7	14.7757	0.82	1	0	9.55	0	13.8982
	64	329	440	45.77	30	31.9635	243.45	40	36.8176	20.65	6	8.68389	12.95	9	8.46201	16.77	16	12.6869	1.19	0	0	7.21	0	7.60486
	65	640.53	860	287.3	259	278.85	2207.99	1231	1585.64	93.36	75	64.6824	60.85	38	58.525	389.62	275	434.957	1.18	6	0	26.88	0	26.1346
	66	308.39	350	7.35	5	4.90288	20.29	18	17.6238	9.39	0	5.28227	2.57	9	3.30426	3.25	6	2.84056	1.22	0	0	2.25	0	8.25254
	67	139.76	230	111.57	112	165.147	895.65	639	790.655	53.1	33	44.2544	18.68	8	19.1972	238.76	243	308.794	2.55	0	0.107327	4.51	0	10.7184
	68	138.81	190	356.39	300	357.215	1978.15	1245	1451.66	134.34	96	107.118	42.89	49	36.921	513.7	492	504.308	3.67	0	0	4.92	0	10.6188
	69	136.75	180	197.78	163	173.199	1124.59	583	636.146	81.82	43	63.6709	60.57	29	44.3071	314.5	330	297.492	2.44	0	0	5.77	0	9.26508
	70	177.6	300	268.27	223	346.785	1547.71	1044	1530.68	106.76	64	108.761	29.2	21	30.3153	302.95	304	398.913	2.1	0	0	6.21	0	0
	71	489.17	760	35.47	33	40.1231	654.7	474	580.334	29.52	23	23.9508	7.83	6	8.49602	58.3	72	74.4342	0.93	8	0	3.42	0	7.41869
	72	93.94	100	53.75	77	53.1509	593.19	464	410.4	18.52	11	11.6351	13.79	16	15.7015	84.55	153	104.077	1.9	0	0	3.58	0	0
	73	150.96	260	450.42	411	626.815	3299.24	2218	3448.23	91.55	60	104.551	33.71	0	41.8985	335.28	271	509.797	2.02	4	0	20.98	0	0
	74	210.06	410	135.41	93	160.011	845.93	379	617.086	72.18	43	70.2752	21.63	0	21.5891	179.76	129	245.444	1.46	0	0	9.73	0	16.6238
	75	201.21	500	55.21	38	74.3899	426.74	236	492.257	17.14	6	10.5412	16.91	0	21.4403	67.69	48	98.9016	4.29	0	0.7107	4.82	0	12.5839
	76	113.68	300	247.82	130	290.825	1202.19	409	912.482	51.83	21	43.3234	35.13	0	34.6323	225.83	134	285.099	1.94	0	0	12.63	0	26.1436
	77	322.53	670	67.01	71	85.6571	721.94	456	585.375	37.49	31	30.5243	31.06	25	39.308	64.49	57	96.5399	1.26	3	0	11.14	0	21.5298
	78	198.65	410	80.29	78	97.327	752.34	312	394.236	32.48	25	25.8142	27.65	18	35.1925	79.21	70	109.922	1.51	0	0	7.9	0	13.7277
	79	147.08	390	226.62	162	262.293	1701.04	896	1344.39	101.68	70	123.525	8.69	3	9.13788	457.59	239	440.577	3.18	0	0.652706	3.08	0	9.78379
	80	138.19	470	418.8	230	450.488	694.19	166	344.612	18.58	0	7.25812	171.95	64	155.684	64.9	31	80.0782	3.26	2	0	7.22	0	15.5872
	81	236.88	590	59.88	52	77.6174	586.5	342	507.856	30.83	23	26.7097	22.34	13	25.7683	56.71	43	79.4073	1.39	1	0	9.6	0	19.8793
	82	165.59	430	94.31	62	133.148	767.94	319	739.972	41.34	19	47.4425	14.71	6	18.6666	176.23	130	283.803	1.86	3	0	7.81	0	22.7792
	83	163.91	350	56.13	37	64.0778	653.57	287	504.832	34.54	15	21.1519	19.5	9	19.5778	134.28	99	175.041	1.15	0	0	3.95	0	11.4087
	84	237.48	430	36.58	28	40.3023	426.74	128	194.147	27.99	18	22.764	19.36	10	18.7258	34.64	40	51.8317	1.55	34	0	5.67	0	13.0664
	85	631.56	900	30.11	27	33.1782	484.51	241	301.552	31.23	21	24.8543	16.66	11	21.4786	26.28	28	35.1891	0.91	4	0	9.21	0	16.9058
	86	267.11	440	36.82	34	42.0763	529.98	291	408.966	23.47	12	18.4905	13.66	12	15.6864	60.48	63	85.7063	0.97	3	0	6.13	0	13.8333
	87	273.25	480	31.55	28	33.9762	527.82	218	o	25.63	16	19.8683	11.02	5	11.8975	62.7	61	82.8801	0.49	0	0	4.03	0	8.73925
	Reference value			350	50	257	1100	239	282	200	13	110	250	20	106	200	35	80	14	0	0	50	0	42
