# Supplementary material for: Neonatal Urine Screening Program in the Province of Quebec: Technological Upgrade from Thin Layer Chromatography to Tandem Mass Spectrometry
Source: Int J Neonatal Screen. 2021 Mar 20;7(1):18. doi: 10.3390/ijns7010018 (PMC8006232; doi:10.3390/ijns7010018)
Supplement: Supplementary file 1 [file IJNS-07-00018-s001.zip › Table S18.xlsx]

## Sheet: Acides organiques
	Supplementary Table 18: Analysis of organic acids in urine filter paper samples (n = 210) showing borderline results by thin layer chromatography at the screening program using three different methods: 1) the current MS/MS screening method; 2) the GC/MS method performed in the biochemical genetics laborator y; and 3) the current MS/MS organic acid second-tier test. All the results were normalized…
	Sample	Creatinine			Glutaric acid			Homogentisic acid			N-isovalerylglycine			Malonic acid			Methylmalonic acid			Propionylglycine			3-hydroxyglutaric acid			3-hydroxyisovaleric acid			3-hydroxypropionic acid			3-methylcrotonylglycine
		Screening	GC/MS	2nd tier-test	Screening	GC/MS	2nd tier-test	Screening	GC/MS	2nd tier-test	Screening	GC/MS	2nd tier-test	Screening	GC/MS	2nd tier-test	Screening	GC/MS	2nd tier-test	Screening	GC/MS	2nd tier-test	Screening	GC/MS	2nd tier-test	Screening	GC/MS	2nd tier-test	Screening	GC/MS	2nd tier-test	Screening	GC/MS	2nd tier-test
		µM	µM	µM	µmol/mmol creat.	µmol/mmol creat.	µmol/mmol creat.	µmol/mmol creat.	µmol/mmol creat.	µmol/mmol creat.	µmol/mmol creat.	µmol/mmol creat.	µmol/mmol creat.	µmol/mmol creat.	µmol/mmol creat.	µmol/mmol creat.	µmol/mmol creat.	µmol/mmol creat.	µmol/mmol creat.	µmol/mmol creat.	µmol/mmol creat.	µmol/mmol creat.	µmol/mmol creat.	µmol/mmol creat.	µmol/mmol creat.	µmol/mmol creat.	µmol/mmol creat.	µmol/mmol creat.	µmol/mmol creat.	µmol/mmol creat.	µmol/mmol creat.	µmol/mmol creat.	µmol/mmol creat.	µmol/mmol creat.
	1	138	280	143.055	63.7	12	32.4001	2.09	0	0	1.55	0	1.28622	45.3	9	17.7205	13.02	4	1.5169	2	0	0	44.3	0	6.52896	42	25	52.7839	97.3	25	57.4744	6.85	0	2.8171
	2	812	1610	903.589	27.4	1	3.32452	2.1	0	0	0.36	0	0.515721	8.8	0	1.33136	11.04	3	5.60542	0.52	0	0.0320942	29.6	0	2.29861	6.16	4	4.62932	0.92	1	1.73641	2.19	0	1.01263
	3	202	410	241.105	30.5	4	16.9304	0.84	0	0	0.51	0	0.953941	54.2	0	5.59507	21.53	4	4.22637	1.26	0	0	23.8	0	1.14473	22.8	14	16.5986	279	80	216.358	3.81	0	1.4475
	4	195.95	560	269.332	52.5	7	19.682	1.2	0	0	1.14	0	1.41461	30.36	2	3.64977	34.38	4	3.56066	9.61	0	0.0965351	26.25	0	1.86758	19.48	10	12.6944	21.83	7	18.0669	9.81	0	4.77478
	5	231.12	440	248.681	66.66	15	41.314	1.03	0	0	1.37	0	0.997262	35.32	0	4.98631	77.55	7	6.69935	1.28	0	0	44.12	0	2.25992	23.62	13	12.4296	18.93	8	8.4526	3.96	0	2.40469
	6	253.3	440	289.297	42.75	6	14.2829	0.9	0	0	0.44	0	0.736268	25.81	0	5.52719	91.83	31	54.0897	1.16	0	0	32.98	0	2.0498	29.65	20	20.657	11.97	11	18.2408	3.56	0	1.6108
	7	123.84	160	95.822	22.32	5	5.69807	0.94	0	0	0.63	0	2.11851	35.09	0	0.626161	29.57	18	14.4852	1.84	0	0.198284	23.8	0	0.553109	19.16	26	18.1169	71.15	13	7.90006	5.02	0	1.90979
	8	1374.26	1550	1811.8	15	1	1.47202	0.42	0	0	0.11	0	0.139088	6.78	1	1.66575	8.88	6	4.34044	0.52	0	0	28.62	6	3.32874	9.58	11	8.02131	1.56	3	2.27785	1.15	0	0.188763
	9	306.3	440	277.088	28.76	6	12.9706	0.05	0	0	0.59	0	0.840888	27.81	6	6.99056	17.25	5	1.47607	2.44	0	0	17.54	0	2.95213	27.75	21	17.4096	17.89	12	18.2866	4.24	0	1.72147
	10	162.23	220	183.398	23.17	4	7.57369	0.46	0	0	1.48	0	1.61398	23.61	5	6.83214	12.34	7	2.02838	2.41	0	0.114505	19	0	1.11233	16.31	26	12.7809	19.6	20	23.768	8.51	0	3.27703
	11	408.19	950	682.865	24.43	4	8.0953	0.46	0	0	1.57	0	1.20082	18.45	1	2.70332	21.45	4	4.16627	0.87	0	0.0556479	30.35	0	2.67989	18.16	10	13.6454	14.64	4	4.44597	5.68	0	5.24994
	12	88.37	190	98.596	46.17	5	15.9033	1.24	0	0	2.42	0	2.71816	46.8	0	4.07724	43.19	15	10.7814	2.1	0	0.25356	22.41	0	0.436123	33.67	54	35.6201	53.58	13	62.0816	10.04	0	6.95769
	13	113.62	360	158	37.53	5	18.0886	0.8	0	0	1.15	0	1.48734	39.5	3	4.63291	43.75	4	2.31013	2.69	0	0	30.84	0	1.06329	30.86	21	26.9367	48.07	16	62.2278	5.64	0	2.09494
	14	85.88	250	118.721	38.2	2	9.45915	1.17	0	0	1.38	0	1.7857	37.4	0	5.3571	28.32	8	5.4666	4.57	0	0.185308	38.39	0	1.77728	17.4	23	13.6117	8.67	9	7.95984	5.95	0	1.62566
	15	116.68	300	142.191	41.71	6	18.7143	2.34	0	0	1.12	0	1.68787	34.99	3	4.10012	34.22	6	2.89751	2.24	0	0.168787	30.83	0	2.13094	27.25	27	28.4969	12.84	9	22.0689	8.92	0	6.21699
	16	282.21	720	423.999	32.8	5	13.0401	0.78	0	0	1.37	0	1.12736	14.16	1	0.240567	34.01	3	2.58491	1.44	0	0.0542454	33.09	0	2.04953	10.28	8	7.45521	3.81	3	4.27595	5.81	0	4.40331
	17	230.42	440	372.607	26.27	5	6.47868	0.6	0	0	1.57	0	1.39557	20.51	4	4.12499	17.9	8	6.51625	2.19	0	0.0509921	28.24	0	1.77399	14.12	11	16.1001	13.32	15	14.3771	6.67	0	5.02138
	18	429.2	680	430.799	27.41	8	15.7405	0.61	0	0	0.71	0	0.712629	11.96	4	4.01812	95.84	82	88.4821	2.65	0	0.0232127	19.61	0	1.71077	25.73	22	26.943	17.54	15	15.2832	3.91	0	1.19313
	19	197.7	580	312.437	36.86	5	14.3325	0.37	0	0	0.95	0	0.963394	19.44	3	4.25046	52.62	4	3.33827	0.88	0	0	33.74	0	0.617725	24.89	14	24.7762	20.14	8	9.07063	3.99	0	2.83897
	20	78.39	180	99.07	28.31	1	3.66408	0.43	0	0	0.82	0	1.63521	50.19	7	4.4514	179.61	138	228.394	11.4	0	0.141314	26.88	0	0.605632	9.68	18	8.79176	16.64	18	22.1561	9.72	0	0.797416
	21	298.93	830	389.828	29.6	2	6.79017	1.02	0	0	0.18	0	0	21.86	2	2.06501	47.34	12	19.9857	1.29	0	0.0230871	33.03	0	4.25059	15.95	7	12.1028	1.21	4	2.41645	2.76	0	0.0359133
	22	250.98	700	219.469	61.99	4	11.8103	1.69	0	0	0.7	0	0.883952	22.77	0	3.69073	34.02	4	4.94831	1.35	0	0.0820161	38.27	0	3.55859	21.62	9	13.4415	31.98	9	19.3011	3.55	0	1.57198
	23	142.12	400	188.155	52.36	9	30.2676	0.46	0	0	2.35	0	1.80171	25.07	0	1.46688	80.91	5	3.79474	1.56	0	0.100981	37.51	0	7.28655	20.38	13	10.773	24.9	14	12.9415	6.64	0	4.4272
	24	66.65	150	75.577	21.29	2	8.12416	1.09	0	0	0.8	0	2.13028	37.12	7	6.629	15.09	20	26.2381	11.63	0	0.251399	33.27	0	0.357252	48.87	33	41.772	4.79	21	25.1796	9.52	0	0.277862
	25	195.89	360	238.018	37.43	11	19.196	1.34	0	0	0.9	0	1.04194	19.56	7	5.99955	8.21	4	0.957911	1.47	0	0	28.81	0	1.69735	9.44	16	7.22214	17.34	17	19.238	4.33	0	1.62173
	26	130.7	370	172.76	18.15	1	6.72031	0.08	0	0	0.38	0	1.07664	22.69	3	2.92313	205.14	3	0	3.14	0	0.173651	38.28	0	1.46446	9.01	12	6.99815	3.66	9	3.68141	5.39	0	0.804584
	27	62.02	130	76.085	32.33	7	11.5134	0.75	0	0	0.91	0	2.11605	49.95	7	0.775449	4.61	6	0	4.73	0	0.28915	33.89	0	0.959453	19.66	26	14.1815	11.13	18	20.7794	8.47	0	0.0131432
	28	174.75	500	216.889	37.85	6	14.3945	0.93	0	0	0.92	0	1.0374	26.82	4	7.93955	39.79	4	3.25051	2.38	0	0.0414959	35.44	0	2.29149	28.26	18	28.8581	14.85	9	13.2141	5.43	0	2.73412
	29	124.02	270	222.019	38.64	9	17.5255	1.02	0	0	1.11	0	0.954873	25.28	6	5.97246	41.85	11	10.3775	1.26	0	0.0585535	36.05	1	1.25665	10.04	12	6.66159	18.16	11	13.3637	4	0	1.68454
	30	349.01	790	536.341	30.78	4	8.55239	2.34	0	0	1.15	0	1.18581	15.32	4	4.62019	105.41	48	74.3333	1.26	0	0.0428832	33.78	1	1.11869	8.99	10	6.17145	4.84	4	3.94898	4.67	0	2.79113
	31	214.88	590	304.566	43.66	7	16.0622	0.54	0	0	1.26	0	0.856957	27.66	4	7.29891	67.24	10	14.5387	1.61	0	0.0394003	43.1	0	16.4923	28.09	26	23.3677	60.24	14	30.4532	4.03	1	2.26224
	32	127.31	220	134.824	27.51	3	9.39002	0.37	0	0	1.15	0	1.50567	28.19	0	1.13481	21.9	6	0.548864	2.69	0	0.267015	26.61	0	1.63917	16.5	23	8.6854	19.63	12	13.6697	6.71	5	1.98778
	33	148.21	380	161.014	25.67	2	5.20452	0.88	0	0	0.82	0	1.08686	29.14	0	0.5838	66.52	37	60.7587	1.68	0	0.465798	26.82	0	0.111792	41.26	0	43.8844	28.32	15	40.3381	4.53	3	0.86949
	34	855.16	1150	1209.6	25.19	7	12.8869	0.9	0	0	0.85	0	0.59276	10.87	2	2.0263	29.52	5	4.46099	1.17	0	0.0181879	26	1	1.43602	10.97	12	7.47026	3.47	5	5.5192	3.15	0	2.042
	35	97.35	200	113.263	47.08	8	18.7352	1.45	0	0	0.68	0	1.71283	34.56	8	12.7226	14.68	12	7.50466	1.98	0	0	35.15	0	2.46329	33.39	53	30.7603	100.88	40	96.8189	5.93	0	1.65102
	36	213.33	530	193.812	41.73	3	12.507	0.61	0	0.13931	1.33	0	1.11448	23.62	2	3.44148	48.57	3	0.588199	2	0	0.0515964	38.43	0	11.1603	11.55	13	5.4331	17.26	5	17.8162	4.68	0	2.34764
	37	29.77	60	35.627	64.8	12	35.1419	0.8	0	0	1.09	0	4.26643	142.37	12	16.3079	6.57	11	0	19.74	0	0.701715	49.93	0	2.49811	23	96	16.8973	15.54	36	40.6995	25.77	0	0
	38	65.37	170	76.773	36.4	3	11.788	0.76	0	0	0.95	0	0	54.49	4	6.78624	11.13	9	5.54883	10.02	0	0.455889	35.17	0	0	17.25	16	15.9952	4.77	15	34.8169	9.41	0	0
	39	93.39	220	104.689	60.41	10	27.6151	0.54	0	0.257907	0.95	0	1.45192	32.93	0	8.70196	22.19	7	1.5952	2.27	0	0.18149	57.52	0	19.6582	15.53	30	4.68053	24.29	15	35.467	5.3	0	0
	40	488.93	810	684.621	20.49	4	6.36849	0.49	0	0	1.52	0	1.22403	11.54	0	2.67155	37.36	28	27.3144	0.51	0	0.0584265	20.16	0	1.81706	12.54	19	8.2133	7.18	5	3.38728	5.84	0	5.40883
	41	44.57	150	54.381	37.66	3	6.0683	0.01	0	0	1.19	0	2.86865	68.24	0	0.386164	4.6	14	18.7014	10.96	0	0.312609	47.03	0	3.88003	22.25	31	16.7706	21.65	9	11.3091	13.36	0	0.441331
	42	139.24	390	177.997	61.4	12	39.1299	1.36	0	0	1.44	0	0.820239	35.86	0	8.62374	169.07	85	143.373	3.21	0	0.398883	35.99	0	2.26408	28.48	32	19.1857	50.51	14	43.512	6.2	0	3.14612
	43	237.72	380	300.658	59.64	15	26.6881	1.77	0	0	0.66	0	0.286039	19.49	4	5.97356	17.66	6	4.7263	1.63	0	0	39.65	5	4.99238	31.54	23	33.3668	20.63	11	15.1401	2.78	0	0.615317
	44	97.44	160	120.5	56.08	13	32.805	0.46	0	0	1.02	0	0.946058	32.8	5	9.9668	64.14	21	24.473	4.51	0	0	39.08	0	3.75104	15.28	20	8.22407	53.81	18	43.2199	7.94	0	2.17427
	45	826.09	1260	872.984	33.26	9	16.8044	0.4	0	0	0.2	0	0.171824	6.51	2	2.71024	11.51	3	2.01378	1.97	0	0.0652933	21.64	3	3.35401	8.55	7	6.28076	6.35	3	4.09286	1.74	0	0.313866
	46	182.42	360	238.901	35.16	3	7.36707	0.35	0	0	1.2	0	1.0339	20.69	4	5.59646	3.33	4	3.38215	2.68	0	0	21.05	0	4.4621	11.28	13	9.44743	35.23	13	27.3	8.57	0	4.75092
	47	387.54	750	248.612	79.14	5	13.5191	0.47	0	0	2.58	0	0.892958	12.04	2	4.57339	55.83	3	4.16714	0.99	0	0	36.26	2	8.78075	18.43	8	19.8462	17.98	3	6.92646	5.57	0	3.22591
	48	253.14	520	327.7	107.02	32	71.541	1.24	0	0	3.24	0	1.86451	20.56	4	9.26152	57.04	7	7.54348	2.87	0	0	38.37	0	3.38114	19.52	10	13.9091	30.63	6	17.6991	10.48	0	9.14251
	49	78.57	220	79.998	48.33	4	16.8379	0.43	0	0	1.31	0	1.25003	35.36	3	9.17523	22.86	5	4.32511	3.54	0	0	32.68	0	5.42514	25.92	12	24.1131	22.17	6	20.2005	6.82	0	3.32508
	50	180.04	490	144.13	36.52	4	15.2293	0.86	0	0	2	0	1.37376	17.77	2	3.25401	72.14	8	16.8667	1.69	0	0.235898	35.89	0	3.10137	10.66	6	6.79248	18.89	3	7.81239	6.15	0	5.0163
	51	75.48	170	82.428	78.62	13	34.4543	0.25	0	0.909885	3.68	0	3.46969	51.44	6	14.3762	31.93	11	8.55292	6.16	0	0.533799	40.3	0	6.19935	16.43	22	12.5321	138.11	56	131.157	22.76	0	16.0625
	52	460.93	990	470.903	39.78	9	21.3059	0.23	0	0	0.43	0	0.286683	8.74	2	1.05117	37.92	2	1.08303	1.19	0	0.0870668	35.83	4	4.55508	9.67	7	5.45123	8.94	4	7.08851	2.49	0	1.26353
	53	740.4	1390	1119.38	20.35	2	4.02097	0.68	0	0	0.54	0	0.296592	14.68	2	2.71578	2.22	2	1.93857	2.95	0	0.035734	27.82	1	2.05649	3.67	4	2.89535	247.13	122	151.34	2.16	0	1.52316
	54	262.25	570	350.593	34.23	6	15.5223	1.15	0	0.216776	1.03	0	0.872807	15.62	3	3.31153	24.25	4	2.06792	3.09	0	0.0998309	31.52	0	9.80909	17.76	13	15.1401	20.72	6	9.66933	4.58	0	2.51574
	55	738.02	1440	1036.18	26.15	4	5.87736	0.37	0	0	0.39	0	0.202668	4.41	1	2.23803	6.34	3	2.60669	0.3	0	0.0405335	21.36	1	2.10581	2.39	2	0.448764	2.58	1	0.845414	1.23	0	0.679419
	56	64.05	120	69.495	151.93	66	133.779	0.54	0	0	1.54	0	1.84186	97.36	44	69.5734	25.16	12	9.25246	5.64	0	0.690697	58	0	10.8785	26.02	33	24.8363	22.36	23	30.9519	13.67	0	5.51119
	57	388.5	880	516.465	34.14	7	16.9828	0.41	0	0	1.55	0	1.01265	12.75	2	2.26734	19.06	5	4.09515	1.01	0	0	25.76	0	1.29922	6.74	4	4.31007	2.08	3	2.47451	7.66	0	6.0856
	58	265.71	370	274.081	35.7	4	7.52697	0.84	0	0	0.73	0	0.514446	16.28	5	6.87388	3.28	6	3.14506	4.79	0	0.124051	22.03	0	3.18884	13.32	11	10.2524	24.98	18	16.8709	4.43	0	0.755251
	59	195.92	350	278.671	25.49	6	11.9173	0.5	0	0	1.73	0	1.53227	18.86	4	6.46641	2.14	6	1.49639	1.46	0	0	16.13	0	2.04183	13.82	12	13.629	32.39	18	19.8406	7	0	5.66977
	60	289.25	420	317.768	45.7	16	24.3794	0.44	0	0	0.92	0	0.717505	22.12	6	4.61658	22.95	8	4.45293	2.09	0	0.270638	31.85	0	2.4798	51.65	41	56.2077	44.92	23	32.7566	5.46	0	3.11548
	61	85.03	100	92.163	122.45	79	99.0853	1.44	0	0	1.13	0	1.47565	55.34	0	15.3641	6.38	17	2.12667	6.57	0	0.423163	29.58	0	7.54099	15.19	39	9.4398	44.64	46	36.251	13.57	0	2.65833
	62	499.47	680	387.983	42.62	9	13.3021	0.4	0	0	1.39	0	0.94334	9.69	4	5.50024	31.39	20	16.8023	1.55	0	0.126294	43.92	2	11.3768	8.4	10	5.25281	11.07	6	3.79656	5.22	0	3.80945
	63	134.19	240	129.753	68.36	26	40.4384	1.21	0	0	0.86	0	0.847765	26.94	6	7.08269	9.38	8	2.05776	1.02	0	0	23.11	1	3.49896	12.48	15	6.37365	17.6	13	8.26185	5.99	0	4.208
	64	165.51	240	180.048	31.83	6	10.6361	0.7	0	0	0.83	0	0.716476	22.5	7	7.50355	38.1	13	7.14254	1.56	0	0.161068	31.49	0	3.12139	6.82	15	3.52684	16.06	14	12.4633	4.98	0	3.32689
	65	91.23	100	90.05	27.56	6	12.0489	1.33	0	0	1.73	0	1.88784	33.34	7	5.6191	9.7	10	0	2.99	0	0	25.37	0	2.94281	18.96	64	14.1588	20.01	12	12.9817	7.55	0	4.19767
	66	309.1	380	288.055	33.27	7	12.206	0.9	0	0	1.1	0	1.1109	14.73	3	3.42296	25.97	12	6.80773	1.18	0	0.173578	26.01	2	3.34658	10.89	14	9.18575	13.6	5	6.61332	5.27	0	4.50261
	67	97.16	190	113.104	88.8	27	59.4586	0.39	0	0	1.3	0	0.822252	29.47	7	7.0024	58.19	24	21.0603	2.45	0	0.265243	43.82	1	14.9243	20.93	23	19.2212	20.61	11	17.7713	7.64	0	4.56217
	68	376.71	380	367.891	51.34	20	24.0479	0.47	0	0	0.68	0	0.369675	16.57	8	5.49076	47.76	11	5.8115	1.41	0	0.13591	28.94	3	9.95675	12.71	11	7.46417	11.94	9	6.39048	3.15	0	1.85381
	69	257.15	310	265.771	36.56	4	10.8853	0.69	0	0	0.97	0	0.519244	13.65	4	3.37509	10.52	6	1.9942	2.29	0	0.139218	23.5	0	3.72877	20.05	23	17.9929	7.71	7	8.98894	4.32	0	1.45614
	70	167.3	180	162.884	15.29	3	5.7894	2.59	0	0	2.95	0	2.56624	17.45	0	4.4633	1.32	7	1.4673	1.55	0	0.306967	18.41	0	2.14877	28.19	40	29.4688	19.34	7	13.3469	7.35	0	4.81324
	71	368.29	350	330.218	49.41	22	27.7241	0.9	0	0	0.61	0	0.466359	21.09	9	6.60776	53.64	15	11.02	1.26	0	0.242264	39.72	0	5.59327	15.53	18	9.43922	19.7	10	8.03106	4	2	0.959972
	72	466.44	750	450.132	20.9	5	9.61051	0.37	0	0	0.88	0	0.619818	11.87	2	2.08828	46.44	20	25.126	0.97	0	0.0688687	19.76	0	4.46091	11.85	8	7.09125	8.5	5	5.89827	4	1	2.87249
	73	353.81	390	316.943	35.58	9	12.0526	0.68	0	0	2.5	0	1.78265	22.08	8	4.96619	47.82	7	4.39827	1.19	0	0.0914991	38.43	0	2.06662	26.22	14	11.8791	43.39	15	21.1142	10.13	0	8.09609
	74	120.41	240	128.945	44.25	8	22.6918	1.07	0	0	2.21	0	1.94657	43.88	7	3.28822	33.84	9	8.5075	2.29	0	0.837566	36.22	0	3.3968	31.61	27	26.5152	1820.06	460	1577.08	14.06	0	12.7806
	75	198.68	300	210.256	38.54	6	12.0377	1.74	0	0	0.67	0	0.684879	21.57	7	9.78331	6.66	8	5.50757	1.77	0	0.175976	25.17	0	4.54684	18.89	19	6.8155	40.17	15	26.696	4.21	0	2.18305
	76	385.46	420	365.572	32.99	8	7.45954	0.63	0	0	3.24	0	2.4701	16.31	5	3.26885	17.08	6	2.77374	0.6	0	0.0793277	23.29	0	2.71903	15.02	17	12.5092	20.34	9	10.619	10.23	0	10.7448
	77	710.48	1170	666.979	45.19	10	18.7907	0.71	0	0.23389	0.73	0	0.409308	17.31	3	3.98813	15.63	4	3.53834	1.02	0	0	29.87	0	5.53091	13.43	9	7.98676	7.92	8	6.46197	3.55	0	1.7077
	78	368.42	350	537.966	45.91	13	23.1539	1.6	0	0	1.33	0	1.07256	36.23	6	6.46323	45.68	6	5.6156	2.39	0	0	38.3	0	5.281	59.84	32	39.5843	45.3	27	22.4568	6.01	0	2.90353
	79	230.94	520	272.939	62.74	5	7.8186	0.51	0	0.556901	2	0	1.75131	40.1	4	6.08195	22.87	11	16.1098	1.4	0	0	32.72	0	5.74487	23.77	10	14.4318	21.45	9	12.3288	7.42	0	5.89875
	80	339.73	760	381.52	24.01	2	5.89746	0.49	0	0.356469	1.09	0	0.804676	23.95	1	2.88583	13.04	7	12.5419	1.44	0	0	30.33	0	12.7202	10.52	3	4.52925	10.39	4	6.71262	4.72	0	3.64594
	81	300.98	890	380.831	29.26	5	17.1441	1.24	0	0.34661	1.6	0	0.997818	28.17	2	2.4184	22.22	3	5.77684	5.58	0	0	34.42	0	3.87048	14.68	6	3.79171	17.48	6	12.709	7.95	0	3.74444
	82	74.52	410	79.664	61.75	4	36.2648	1.3	0	1.79504	1.85	0	1.68206	113.54	3	17.7621	3.63	3	10.72	9.29	0	0	38.89	0	6.86634	24.69	18	6.89144	31.93	4	29.4612	13.55	0	5.17172
	83	376.16	1020	428.632	27.24	3	7.17865	2.18	0	0.347618	1.04	0	0.863211	28.17	1	1.44413	10.22	4	7.61259	0.75	0	0	21.94	0	3.10756	31.7	9	17.6422	14.62	5	8.44781	3.98	0	2.80427
	84	51.65	140	61.116	32	0	9.09745	0.71	0	2.47071	1.1	0	1.61987	119.37	4	0	1.31	8	12.3536	6.64	0	0	45.06	0	7.26487	23.86	47	5.38321	49.02	11	36.4389	12.48	0	2.09438
	85	118.16	320	162.452	109.69	29	70.6978	1.17	0	0	1.72	0	0.615566	70.54	7	10.0707	31.45	27	34.4902	2.36	0	0.437052	43.14	0	5.96484	49.44	28	41.0829	47.12	20	42.3694	6.94	0	2.52998
	86	314.14	490	372.071	15.54	2	4.05568	1.83	0	0	0.37	0	0.37896	19.82	2	3.02362	1.75	5	1.91361	0.83	0	0	12.52	0	1.64485	10.44	8	4.69534	7.98	8	6.4692	2.65	0	0.851988
	87	170.46	510	225.047	43.1	4	11.1532	1.59	0	0	1.2	0	0.662084	44.58	3	5.91432	20.55	3	2.39061	2.54	0	0.279942	28.97	0	4.62126	19.2	7	8.5671	18.58	10	18.9249	4.04	0	1.65743
	88	160.29	480	159.215	30.38	5	15.4445	0.94	0	0	0.58	0	0.640643	50.65	0	2.02242	37.5	4	0.854191	2.4	0	0.389411	33.22	9	1.39434	49.07	17	25.1233	16.95	8	8.52307	5.14	0	1.3755
	89	133.03	560	194.646	47.2	5	19.4867	0.71	0	0	1.73	0	0.986406	53.3	2	5.88247	32.97	6	7.24392	2.11	0	0	36.09	0	1.09943	19.27	6	4.13058	47.24	8	14.6266	8.38	0	6.4065
	90	244.95	580	292.758	32.94	6	12.5428	0.27	0	0	0.55	0	0.62509	29.15	2	3.1801	24.74	4	1.50978	1.87	0	0.314253	34.92	0	6.91356	30.75	15	22.5818	14.77	6	11.1491	3.99	0	2.13487
	91	236.41	710	277.569	38.83	4	13.1895	0.49	0	0	1.74	0	0.987142	31.21	0	3.89813	31.67	8	10.7289	1.54	0	0	28.25	0	1.27176	26.87	8	13.4561	25.54	7	14.2919	4.06	0	3.11274
	92	294.49	470	372.122	59.84	3	7.66953	0.75	0	0	0.53	0	0.282166	27.03	3	2.74641	8.89	3	1.59356	1.1	0	0.150488	22.69	0	2.69804	16.98	12	15.3874	12.96	12	12.8372	2.7	0	0.827686
	93	464.55	720	572.138	26.78	3	6.95287	0.73	0	0	0.2	0	0.167792	20.6	2	3.57606	3.94	3	1.99427	1.27	0	0	27.47	2	3.86795	14.3	7	10.7579	14.66	0	8.22004	2.09	0	0.344323
	94	189.8	280	212.681	26.02	3	8.92887	0.63	0	0.362045	0.38	0	0.465486	41.92	6	6.0137	1.89	4	1.91366	2.22	0	0.230392	21.29	0	3.78971	13.23	6	4.74419	41.66	23	27.7176	5.88	0	1.57983
	95	296.08	450	362.906	25.49	2	8.31896	0.47	0	0	0.52	0	0.311375	34.51	3	5.26032	148.65	120	135.57	4.42	0	0.132266	36.17	0	2.32016	41.82	20	34.728	32.98	16	16.66	7.25	0	1.72496
	96	132.86	220	144.013	36.28	3	12.6864	0.55	0	0.520786	1.66	0	1.49986	61.74	5	5.4509	36.74	26	32.0318	5.4	0	0.374966	31.36	0	2.61782	61.73	35	55.6894	36.08	29	58.4878	9.26	0	5.79114
	97	164.39	500	217.672	46.93	4	16.8924	1.24	0	0	0.97	0	0.758021	40.72	2	6.01823	9.69	3	3.0229	1.63	0	0.151604	26.93	0	1.67224	23.55	4	9.01356	5.71	4	7.46536	5.55	0	3.10559
	98	249.6	520	306.479	31.34	4	12.0302	0.34	0	0	1.11	0	1.15179	34.03	3	8.00055	18.04	5	3.88281	1.6	0	0	28.28	0	2.51893	22.6	6	10.1736	21.41	5	8.48672	4.9	0	3.85671
	99	289.93	720	381.034	53.02	4	14.9094	1.6	0	0	1.38	0	0.750589	35.84	0	8.15413	19.89	3	3.57186	1.34	0	0.133846	50.99	0	3.6296	28.36	4	8.44807	23.34	6	17.8094	4.11	0	2.32525
	100	215.63	320	246.28	19.58	2	5.00244	1.23	0	0.308592	1.03	0	0.893292	35.77	0	3.98733	1.79	5	1.56732	1.59	0	0.138054	14.51	0	2.61491	42.49	32	32.3494	17.77	14	24.0702	5.67	0	3.21991
	101	222.29	350	272.211	28.65	4	9.32732	1.34	0	0	1.11	0	0.745745	35.34	6	6.92478	14.4	6	4.69121	5.06	0	0.198376	29.44	0	2.54949	17.22	0	4.50019	21.63	16	26.9423	8.98	0	2.98665
	102	177.67	310	201.333	33.61	5	11.1556	0.73	0	0	1.04	0	0.968545	35.1	3	3.70034	32.77	25	22.957	1.84	0	0	29.05	0	4.83279	24.78	10	13.4057	14.32	10	10.3758	5.36	0	3.03477
	103	204.29	420	252.584	36.51	3	10.1511	0.46	0	0	0.87	0	0.585944	37.44	4	5.321	4.19	10	9.26029	2.54	0	0.118772	28.16	0	13.4173	16.98	11	3.89573	21.4	8	10.6935	5.05	0	3.01682
	104	134.67	200	140.935	63.05	12	25.2953	0.85	0	0	1.78	0	1.27718	49.02	9	5.42094	50.29	9	3.88832	2.2	0	0	30.55	0	4.14375	37.41	35	24.231	30.04	17	12.3674	7.72	0	5.47061
	105	286.77	480	340.271	40.15	6	13.451	0.89	0	0	0.46	0	0.390865	36.63	5	9.81571	32.39	4	2.89181	1.47	0	0.0999204	38.06	0	8.71364	19.48	8	8.87234	19.35	10	10.4799	2.65	0	1.22255
	106	169.18	290	226.236	32.06	6	13.0439	1.41	0	0	1.33	0	0.892873	48.74	4	4.16379	23.29	19	17.0574	2.02	0	0.247529	23.08	0	3.36374	20.49	15	14.0473	12.54	9	8.0005	6.35	0	4.25662
	107	113.09	200	153.834	46.85	7	14.2686	0.25	0	0	1.85	0	1.3131	63.3	6	8.69119	141.4	129	123.737	2.64	0	0.195015	45.48	0	19.287	26.41	20	16.4008	30.47	12	12.351	9.97	0	6.40951
	108	109.67	170	138.977	53.05	7	10.2535	0.82	0	1.16566	0.21	0	0.935407	72.24	0	11.9588	10.25	13	13.4195	2.55	0	0	34.95	0	12.225	69.8	42	53.8722	302.91	213	302.273	4.55	0	1.01456
	109	227.25	400	323.61	16.96	3	4.01718	0.24	0	0.475881	0.7	0	0.6582	35.97	0	4.4189	8.28	8	6.06903	1.82	0	0	20.48	0	12.342	16.12	7	5.3274	19.89	11	18.8159	4.53	0	1.58833
	110	181.96	740	234.613	39.51	2	9.57747	0.9	0	0.545579	1.13	0	0.805582	45.85	3	5.33645	71.28	17	35.9273	0.78	0	0	30.22	0	3.17118	48.18	8	32.398	38.11	12	40.7693	4.96	0	3.21807
	111	410.64	1080	583.149	17.89	1	5.09818	1.56	0	0.233217	0.63	0	0.691076	19.91	0	1.05462	0.84	3	3.92696	0.75	0	0	18.51	0	2.5448	29.12	12	25.0965	10.36	6	6.18881	3	0	1.58107
	112	47	110	59.48	52.13	8	16.7115	0.54	0	2.57229	0.61	0	1.54674	154.22	12	7.27976	7.61	6	16.1903	2.45	0	0	35.77	0	6.10289	37.94	15	18.191	58.34	13	32.4983	11.2	0	3.96772
	113	165.37	380	212.042	50.23	6	13.7709	0.31	0	0.778148	1.27	0	1.12714	42.44	0	1.80625	30.53	11	14.615	1.83	0	0	28.02	0	4.30103	30.52	9	13.3181	19.13	6	19.1	6.13	0	3.0277
	114	194.69	500	230.512	85.38	6	23.1788	0.62	0	0.685431	0.9	0	0.75918	70.76	13	35.7595	38.99	3	6.95408	5.04	0	0	60.34	0	6.13417	15.16	3	3.05407	8.69	3	2.18644	4.87	0	1.34049
	115	309.56	440	431.762	46.03	17	28.0085	0.25	0	0.303408	0.97	0	0.574391	28.28	4	4.5048	35.34	17	16.963	1.81	0	0	50.04	0	11.6499	20.55	8	10.6494	20.57	11	12.8798	5.31	0	2.5338
	116	738.37	1110	985.961	34.14	11	12.8149	1.09	0	0	0.99	0	0.794149	19.09	0	2.34188	20.13	5	4.03261	0.55	0	0	23.61	0	2.75467	17.54	7	8.39587	6	5	8.61089	3.66	0	3.01939
	117	222.16	700	321.193	32.58	3	9.02573	0.78	0	0.510596	0.67	0	0.417195	35.54	0	3.63644	20.95	6	8.5089	1.13	0	0	30.84	0	2.75535	30.1	5	8.12596	13.71	5	2.62459	3.28	0	1.24847
	118	50.44	130	57.237	70.77	10	26.7135	1.38	0	2.56827	0.78	0	1.72965	127.63	0	19.428	6.87	5	12.8763	2.4	0	0	32.28	0	6.674	47.62	19	36.6721	40.93	13	28.8275	5.97	0	1.74712
	119	87.67	240	122.569	75.22	15	47.1979	0.94	0	1.3217	0.27	0	0.815867	97.88	0	1.94992	52.03	3	0	3.31	0	0	55.12	0	6.85328	48.65	19	30.6684	40.59	12	31.468	5.64	0	0.407933
	120	245.22	600	316.707	27.41	3	10.1987	0.44	0	0.416789	1.17	0	0.694648	32.92	0	8.74625	16.48	3	5.52245	1.3	0	0	36.4	0	15.1307	22.94	6	13.1731	20.9	6	5.86346	3.4	0	1.86608
	121	244.86	800	360.849	36.35	4	13.3297	0.89	0	0.368575	0.62	0	0.443399	31.8	0	1.59069	26.81	3	5.9554	1.59	0	0	31.65	0	6.80617	16.23	4	8.31096	13.92	4	9.25872	3.81	0	1.79576
	122	488.65	1270	650.556	23.74	2	7.6719	0.52	0	0.247481	0.4	0	0.319727	15.63	0	3.40171	27.38	12	22.3194	2.56	0	0	32.09	0	3.35559	13.84	5	6.38684	15.44	4	4.00119	4.03	0	1.1544
	123	219.77	540	309.593	35.62	6	18.786	1.39	0	0.494197	1.47	0	0.952864	38.36	3	3.5046	24.61	10	12.8136	8.64	0	0	30.41	0	3.0847	17.2	6	4.18614	11.29	6	5.93037	7.52	0	4.07309
	124	102.55	170	121.894	36.89	5	13.725	0.22	0	1.32902	1.16	0	1.41927	81.98	10	0	8.61	7	7.86749	3.14	0	0	26.84	0	8.26948	25.05	24	16.0221	62.63	48	85.6154	9.19	0	2.5514
	125	36.06	110	51.669	52.09	4	18.8701	0.9	0	2.92245	1.44	0	2.57408	189.91	0	0.116124	21.49	8	14.0316	7.55	0	0	47.58	0	3.81273	37.47	36	11.6511	231.98	73	183.282	11.94	5	3.42565
	126	108.76	260	152.254	29.15	2	11.4151	1.65	0	1.07715	1.43	0	1.28075	59.27	4	5.12959	10.43	4	5.91774	2.4	0	0	29.39	0	2.1937	30.03	29	25.8318	29.34	7	8.5515	7.33	0	3.8554
	127	447.36	1330	700.918	30.31	5	16.1545	0.61	0	0.208298	1.71	0	0.940196	21.21	2	3.78932	24.33	14	30.1319	1.95	0	0.348115	19.81	0	2.32124	13.95	10	10.8786	31.74	13	20.1193	6.56	0	5.95933
	128	231.06	530	297.426	21.07	2	6.54953	1.07	0	0.521138	0.36	0	0.585019	38.09	2	3.6984	4.69	4	5.75269	1.01	0	0	17.45	0	3.69167	22.31	15	7.93138	22.07	7	10.9842	3.45	0	1.83239
	129	139.75	360	208.075	33.22	2	9.06404	1	0	0.663222	0.62	0	0.49982	46.3	0	1.23994	20.01	5	7.55977	2.04	0	0	27.97	0	4.71945	16.74	22	6.78601	28.44	14	27.6102	3.92	0	0.418118
	130	239.23	490	268.828	38.63	5	14.1243	1.23	0	0.479861	1.58	0	1.18663	35.71	0	4.0844	17.63	5	7.61081	1.34	0	0	29.22	0	2.98704	13.6	22	9.76461	13.67	6	7.09004	6.86	0	4.43778
	131	402.22	980	446.173	20.88	1	7.02194	1.09	0	0.264471	0.85	0	0.793414	19.22	0	2.64471	45.87	15	42.2684	3.25	0	0.00896513	21.67	0	2.26818	13.51	11	8.63118	4.99	4	6.37421	7.46	0	2.96073
	132	292.3	590	408.916	27.46	3	9.52274	0.45	0	0.339923	0.99	0	0.772775	27.96	1	2.65336	8.26	2	2.33789	1.23	0	0	25.2	1	7.22398	13.61	12	7.57368	16.62	8	9.86511	4.28	0	2.36234
	133	421.1	990	583.72	11.78	0	1.70972	1.09	0	0.263825	0.27	0	0.215857	20.44	1	1.91873	3.14	2	2.47208	1.07	0	0	14.1	0	3.63188	9.11	9	2.46865	4.28	3	2.32988	1.91	0	0.549921
	134	193.83	640	257.328	36.33	5	19.4188	0.93	0	0.633433	0.92	0	1.16971	47.06	2	2.95732	31.69	3	5.88743	1.75	0	0	34.35	0	3.4081	41.58	12	14.1998	40.63	8	15.7853	4.8	0	2.24227
	135	237.6	630	381.633	31.22	1	5.09914	1.04	0	0.338021	0.21	0	0.269893	31.17	0	1.53027	6.05	1	2.69107	0.75	0	0	25.15	0	5.73064	14.55	5	5.05459	5.79	2	5.87213	1.63	0	0.238449
	136	156.71	350	205.668	28.7	4	11.645	0.68	0	0.593189	2.04	0	1.44407	47.86	4	4.67258	23.17	4	8.40189	1.65	0	0	33.47	0	3.4473	34.67	15	8.86866	40.35	9	21.9188	8.54	0	6.5348
	137	154.44	560	214.257	62.01	8	33.4645	1.58	0	0.826111	1.55	0	0.891453	60.89	3	7.05695	26.63	3	5.81545	1.86	0	0	43.5	0	6.9916	38.96	19	26.2068	18.36	8	28.0598	5.86	0	3.71516
	138	435.1	1120	542.543	19.04	2	7.93485	0.69	0	0.259887	0.5	0	0.392596	19.69	2	1.68282	38.32	17	37.7095	1.15	0	0	25.55	0	1.72705	16.43	11	11.1328	12.79	3	7.40034	3.24	0	1.43767
	139	161.47	460	229.178	22.1	3	11.0264	0.91	0	0.623969	0.51	0	1.00795	46.96	0	5.3801	2.47	2	6.80694	1.47	0	0	17.79	0	3.55619	17.47	11	6.48404	7.96	5	13.819	4.44	0	1.81518
	140	112.1	280	151.901	63.65	3	7.44564	1.85	0	1.00723	0.83	0	1.30348	67.05	4	0.829488	10.18	3	6.61615	1.22	0	0	18.54	0	4.83868	37.31	48	26.7082	56.31	19	45.5165	5.08	0	2.97562
	141	245.6	410	365.276	25.25	3	6.37053	0.55	0	0.39696	0.72	0	0.605022	31.49	4	1.99849	12.57	5	5.99273	1.26	0	0	27.93	0	4.30086	10.76	17	7.38893	5.09	12	6.97281	3.17	0	1.41263
	142	225.26	520	317.645	36.03	5	13.9432	0.77	0	0.506855	0.89	0	0.588708	40.65	4	7.72561	31.51	5	8.22302	1.32	0	0	30.92	0	9.58303	26.91	33	14.5981	40.47	10	24.5903	3.93	0	1.81649
	143	223.08	360	281.067	55.95	11	20.5858	0.91	0	0.462523	0.78	0	0.732921	45.38	7	8.18666	17.49	9	7.42172	2.03	0	0	41.88	2	8.62072	31.83	18	18.0348	194.98	114	185.176	4.49	0	1.35555
	144	204.07	340	285.858	52.24	16	31.0399	1.14	0	0.479259	0.75	0	0.61569	44.82	4	8.14041	29.82	4	3.5822	2.4	0	0	37.8	1	4.1699	34.05	25	36.1753	23.79	18	13.0239	5.01	0	1.67566
	145	175.49	460	201.426	48.83	7	22.44	0.48	0	0.680151	0.69	0	0.650363	51.36	5	8.11216	23.47	3	4.06104	1.4	0	0	43.03	0	18.1357	25.12	11	11.7661	19.43	11	19.2974	4.96	0	2.30854
	146	266.85	410	315.003	36.62	4	14.4602	0.58	0	0.428567	0.75	0	0.726977	35.93	4	3.27933	43.44	6	5.26344	2.63	0	0	28.23	0	4.20631	24.1	13	9.33007	16.64	10	9.04118	5.75	0	2.14284
	147	338.66	640	313.066	23.85	2	5.87416	0.6	0	0.46955	0.7	0	0.543016	23.6	2	0.907157	13.36	2	3.52002	0.96	0	0	22.06	0	3.3699	13.11	9	3.63182	14.78	6	4.83285	2.64	0	1.56836
	148	211.64	460	221.134	33.92	2	6.30387	0.66	0	0.705455	0.44	0	0.637622	42.04	4	4.70755	5.71	4	7.60625	0.91	0	0	21.66	0	5.07385	23.1	9	2.83538	22.93	5	10.0618	3.29	0	1.94904
	149	75.32	310	100.993	25.69	1	5.27759	0.52	0	0.841642	1.08	0	1.7526	89.56	2	7.24803	1.52	4	0.901053	3.05	0	0	23.81	0	0	35.66	27	3.5547	23.56	5	10.9612	6.6	0	2.58434
	150	229.11	270	274.657	29.18	7	11.3414	0.7	0	0	0.94	0	1.0595	32.89	5	4.3618	49.38	21	17.7531	2.06	0	0	27.81	2	4.67856	10.43	12	3.64455	1.64	7	4.75502	4.46	0	2.21003
	151	152.97	220	205.471	37.18	9	20.2267	0.77	0	0	1.97	0	1.79587	50	0	6.48267	23.36	5	1.76181	1.41	0	0	38.3	0	0.374749	22.37	18	9.08157	16.17	12	11.8362	6.74	0	4.99341
	152	174.08	320	202.003	42	7	15.7819	1.42	0	0.460389	1.27	0	1.2079	43.64	5	4.95042	47.89	29	39.8756	2.19	0	0	31.49	0	0	36.28	22	19.475	18.12	11	17.3809	5.92	0	4.75736
	153	270.29	390	378.12	37.91	7	9.99683	1.19	0	0	0.93	0	0.907119	32.91	5	3.43277	21.04	13	10.7241	1.13	0	0	23.14	0	3.97757	45.59	28	26.2589	29.12	15	27.2506	4.51	1	3.31905
	154	110.69	190	140.739	46.54	5	13.1662	2.55	0	0.575533	1.77	0	1.62002	63.61	7	7.66667	1.86	7	6.33797	2.01	0	0	34.4	0	16.6052	31.36	21	13.0312	31.33	14	17.9765	7.09	0	4.68953
	155	171.18	200	230.889	34.69	10	11.4384	0.69	0	0	2.71	0	2.16554	43.84	7	4.97209	30.77	12	6.48797	2.84	0	0	26.99	0	1.09576	24.56	19	5.14533	13.87	12	11.3561	9.53	3	7.93022
	156	230.09	400	316.926	58.36	14	35.8664	2	0	0.25558	0.88	0	0.687858	39.79	5	5.7048	12.99	8	6.06451	0.84	0	0	33.19	0	4.11768	31.21	20	20.6673	26.24	17	27.6437	4.58	1	1.59659
	157	278.21	460	291.454	29.13	4	10.0633	0.82	0	0	1.12	0	1.20431	30.57	4	5.2564	14.9	6	3.4894	0.95	0	0	28.63	0	8.94481	38.03	15	20.9947	95.5	40	80.9184	4.36	0	3.30069
	158	273.07	370	329.594	20.72	2	5.72219	0.44	0	0	2.26	0	1.62928	21.08	4	3.5923	14.98	9	4.70882	1.28	0	0	26.06	0	3.6105	9.13	12	1.0073	13.99	9	3.92604	6.12	0	4.89087
	159	115.95	180	165.737	72.04	24	48.3779	1.64	0	0.488726	0.83	0	0.868846	57.31	7	6.95681	34.73	8	0	2.76	0	0	35.43	0	3.94601	26.91	30	23.0486	39.81	11	18.2759	5.24	0	0.947284
	160	255.29	420	365.131	41.26	4	17.0268	1.18	0	0	1.09	0	1.01881	32.28	5	5.72123	15.28	5	4.56548	2.72	0	0	26.08	1	2.98249	25.17	13	17.7005	39.65	18	24.1009	6.68	0	2.84282
	161	414.61	760	481.746	50.56	5	18.0863	0.69	0	0.178517	0.63	0	0.558386	25.53	3	4.12458	32.33	4	3.07216	2.71	0	0	34.17	1	5.7603	12.32	4	4.07684	18.15	3	3.95644	2.69	0	1.04619
	162	269.7	620	221.245	29.46	3	10.1923	1.44	0	0	1.67	0	1.3198	39.19	3	6.03855	27.98	3	2.36842	1.91	0	0	43.05	0	0	39.79	7	11.9686	31.14	6	12.2805	6.23	0	4.37524
	163	130.99	250	143.993	40.54	4	12.0214	1.34	0	0.604196	1.64	0	1.31951	61.21	6	1.48618	40.59	6	3.38905	2.1	0	0	37.53	0	4.1252	25.44	8	5.41693	73.33	24	53.5234	6.99	0	3.96547
	164	274.81	530	307.023	28.81	1	5.4035	0.4	0	0.260567	0.47	0	0.583018	33.04	3	3.39063	7.85	6	6.32526	1.07	0	0	23.58	0	2.6187	17.76	11	5.99629	16.35	7	11.0643	3.89	0	1.23118
	165	201.53	270	201.714	31.08	5	10.3067	1.16	0	0.416431	0.82	0	0.669264	36.9	5	2.57791	28.71	23	22.7798	6.44	0	0	31.11	0	4.60057	8.49	12	0.85765	23.52	18	30.0078	10.77	0	0.575072
	166	268.61	330	271.501	85.2	36	56.7659	1.29	0	0.305708	0.72	0	0.600366	43.56	6	8.24306	32.7	12	13.6979	1.67	0	0	42.47	0	4.16941	42.08	53	39.1232	31.1	15	30.685	3.41	0	0.93554
	167	186.26	230	242.654	38.94	9	13.7068	1	0	0	2.51	0	1.58662	43.51	5	0.440957	15.91	8	3.80789	2.02	0	0	28.47	0	3.05785	32.89	35	17.321	5.63	13	14.6587	10.3	0	9.84117
	168	746.61	1230	947.85	33.11	5	7.62884	1.43	0	0	0.6	0	0.184628	28.34	1	1.56987	27.81	5	6.17186	0.85	0	0	32.34	4	5.91022	11.35	8	6.18452	5.62	3	3.18194	1.89	0	0.580261
	169	312.67	400	424.287	40.78	8	9.74812	0.89	0	0	1.09	0	0.572726	27.01	3	1.15959	17.22	5	2.65858	1.48	0	0	27.52	0	5.79325	22.35	19	7.23331	16.74	10	9.33802	4.09	0	2.1707
	170	189.37	340	216.849	26.1	3	8.47594	1.1	0	0	0.46	0	0.774733	50.35	3	6.71896	30.34	4	3.15888	2.39	0	0	41.84	0	5.6122	32.34	17	6.68207	37.14	9	12.3496	5.1	0	0.474985
	171	84.87	140	118.82	39.39	6	13.1039	0.61	0	0	1.41	0	1.86837	93.72	11	12.0603	8.92	11	4.95708	3.05	0	0	32.3	0	5.31055	17.69	19	6.08483	58.04	35	69.4917	8.4	0	3.28228
	172	278.5	380	317.912	33.63	16	15.2558	1.97	0	0	0.37	0	0.54103	34.87	5	7.15607	14.19	18	9.20695	0.95	0	0	22.03	0	12.1858	23.22	9	18.7127	28.86	13	6.86039	2.48	0	1.08206
	173	262.57	420	345.94	25.29	4	8.17483	1.39	0	0.239926	0.8	0	0.826733	29.5	3	4.79563	19.32	18	14.0949	2.01	0	0	27.44	0	8.86281	23.04	13	8.43788	17.77	9	3.07568	5.35	0	2.7895
	174	281.51	450	332.535	49.36	3	5.80089	0.99	0	0.240576	0.35	0	0	38.35	2	1.37429	9.92	7	5.87006	1.01	0	0	49.44	8	18.0432	7.72	6	2.44786	4.74	4	1.14274	2.49	0	0.508217
	175	164.08	280	219.265	50.82	6	14.1017	0.72	0	0.392219	2.17	0	1.879	49.13	5	2.18001	45.81	45	48.6033	1.73	0	0	25.99	0	6.01099	26.89	21	22.3109	8.99	6	3.11495	10.18	0	8.50113
	176	184.87	280	233.924	80.39	15	28.941	0.48	0	0	0.79	0	0.799405	81.06	9	11.803	1.45	5	3.47121	1.8	0	0	42.82	0	14.8211	127.19	90	166.319	40.83	20	29.2103	7.48	0	2.04767
	177	115.46	190	150.674	38.59	4	6.00634	0.79	0	0.557495	3.25	0	3.39143	71.77	6	6.46429	5.39	9	5.01745	2.42	0	0	22.05	0	4.32722	57.33	38	59.506	123.44	43	126.2	19.78	0	20.7401
	178	288.34	420	389.252	37.99	3	6.51506	0.43	0	0	0.46	0	0.495823	26.04	2	2.25304	5.6	8	6.33009	1.22	0	0	18.02	1	2.09119	17.75	11	17.3538	16.49	5	12.2645	3.72	0	1.42324
	179	104.2	210	153.327	60.02	12	19.6639	1.62	0	0.534805	0.88	0	0.906559	87.38	8	12.9788	4.41	7	4.39583	1.54	0	0	33.3	1	5.34805	51.35	19	23.1988	44.77	26	61.3525	6.89	0	1.04352
	180	150.36	430	188.043	51.65	3	7.70568	0.31	0	0	1.18	0	1.2763	55.67	4	10.1041	58.2	35	63.9056	2.35	0	0	36.01	0	11.0294	55.33	18	41.0225	47.23	13	30.2378	7.87	0	4.58938
	181	127.16	370	188.482	24.86	2	11.8579	0.85	0	0.44036	0.87	0	1.17253	73.35	4	5.68224	0	6	5.6398	1.64	0	0	10.7	0	1.40597	34.79	12	20.0921	27.61	7	21.5777	4.89	0	1.97897
	182	83.25	290	112.708	36.04	4	19.688	0.95	0	0	2.17	0	1.81886	88.06	4	8.35788	32.45	4	5.43883	2.71	0	0	39.94	0	2.43993	46.66	8	14.471	44.36	10	44.8948	8.19	0	2.43106
	183	275.49	770	345.606	19.64	2	6.20649	0.48	0	0	0.85	0	0.763876	28.35	1	3.91776	15.15	6	6.19202	1.82	0	0	25.31	0	1.77948	13.62	4	6.88067	9.6	3	4.41254	4.67	0	2.10355
	184	155.25	350	191.095	43.51	3	11.455	0.19	0	0	0.8	0	1.05707	74.99	9	19.3516	34.08	4	8.30477	2.07	0	0	36.78	2	6.26913	38.56	9	11.2876	99.29	24	108.689	5.57	0	1.03613
	185	189.32	440	287.774	34.74	4	7.87771	1.25	0	0.284946	1.58	0	0.865262	41.08	5	2.69656	8.13	5	4.92748	3.08	0	0.0347495	42.02	0	7.50589	14.01	7	2.012	32.77	15	14.6122	6.59	0	2.25524
	186	292.93	800	390.926	36.21	4	11.2528	0.76	0	0	0.33	0	0.391378	46.82	1	2.78569	36.51	3	2.72174	1.8	0	0	38.11	3	10.1477	20.87	8	15.1077	19.18	3	12.1148	2.67	0	0.455329
	187	319.15	840	489.728	50.73	4	11.5881	1.33	0	0.163356	1.58	0	0.875996	31.3	3	4.93539	34.83	6	7.31222	3.04	0	0	37.81	0	16.2948	28.1	7	8.09633	28.22	10	14.0016	6.73	0	2.85873
	188	112.74	320	121.562	25.99	2	10.9985	1.14	0	0.6581	1.12	0	1.4725	77.44	0	4.2283	15.97	8	9.51778	6.15	0	0	27.43	0	1.37378	23.68	8	11.5497	29.02	5	7.2391	8.84	0	3.40567
	189	154.97	270	170.097	24.51	3	9.63568	2.28	0	0.476199	0.5	0	1.01707	50.2	5	9.57101	22.17	6	4.99127	3.4	0	0	29.74	0	2.97477	31.59	18	21.2173	39.62	16	36.7026	7.68	0	1.64612
	190	86.74	160	96.134	25.1	3	7.23989	0.62	0	0.852976	0.82	0	1.49791	85.75	6	10.787	67.07	52	69.6944	3.47	0	0	34.03	0	0.187239	19.96	17	9.86124	13.43	6	4.00483	6.45	0	1.08182
	191	598.84	890	807.819	26.03	5	5.8528	1.41	0	0.10027	1.98	0	1.10173	15.65	3	3.14551	12.18	5	3.77188	1.65	0	0	31.06	2	11.8876	12.28	5	2.09824	13	8	5.31307	5.03	0	3.98233
	192	177.21	280	208.786	50.12	8	13.0325	1.48	0	0.416695	0.46	0	0.900444	49.33	9	10.8197	11.54	5	0	1.58	0	0	31.72	2	4.96202	36.27	19	15.7051	35.91	12	14.9818	3.27	0	1.29798
	193	135.48	190	168.938	19.62	3	5.71807	0.55	0	0.479466	0.83	0	0.953012	62.93	6	1.34369	16.67	16	10.9389	3.2	0	0	24.68	0	0.97669	21.29	18	8.90267	14.52	8	6.64149	5.89	0	1.44432
	194	500.61	710	622.496	43.1	9	12.1671	0.52	0	0	1.18	0	0.994384	18.54	3	1.86989	23.87	7	6.09964	1.2	0	0	26.51	1	8.75508	17.06	9	6.93338	13.82	6	6.74061	3.93	0	2.93175
	195	373.71	470	436.655	35.69	9	13.4752	0.8	0	0.185501	0.49	0	0.352681	25.4	3	1.77715	26.28	23	17.1669	2.23	0	0	45.06	6	8.01777	15.28	15	10.0743	5.74	5	4.3192	3.23	0	0.812999
	196	65.61	110	72.436	43.16	6	12.3143	1.74	0	0	1.01	0	2.25026	110.11	7	8.25556	12.88	14	4.39008	4.33	0	0	38.98	0	2.25026	29.28	33	13.8191	31.93	13	17.6708	11.36	0	3.56176
	197	225.52	480	266.386	31.49	8	10.9278	0.83	0	0.300316	1.18	0	0.938488	35.77	4	4.81632	24.84	5	3.5137	1.2	0	0	29.07	0	11.0629	18.39	11	6.01758	11.85	5	10.4247	4.2	0	2.44758
	198	209.84	480	253.635	36.77	5	7.13624	1.25	0	0	1.85	0	1.51004	43.75	3	0.851617	23.65	10	9.49002	1.11	0	0	28.93	0	2.80718	37.6	18	23.9439	21.92	5	4.90863	6.86	0	5.2753
	199	173.86	510	222.727	67.41	24	54.3041	0.73	0	0	1.17	0	1.27061	44.09	3	5.73348	42.56	22	22.2919	1.56	0	0	38.93	18	1.37388	20.03	1	22.9294	13.53	5	7.3498	6.05	0	3.28653
	200	194.05	260	239.722	27.55	5	9.97405	0.59	0	0	1.26	0	1.01367	43.19	4	1.873	5.16	7	1.23476	3.12	0	0	28.45	0	2.36941	19.85	19	15.7015	12.61	8	16.1354	5.41	0	2.10661
	201	181.97	400	274.748	41.61	10	15.8436	1.26	0	0	0.63	0	0.895366	45.12	5	9.00825	28.79	7	7.78168	1.9	1	0	41.49	0	6.84627	26.88	16	12.7244	19.09	9	8.65884	5.19	0	2.02003
	202	89.02	160	116.186	39.21	4	7.64292	0.35	0	0	0.93	0	1.31685	85.57	7	1.85048	6.01	10	5.40513	2.35	0	0	36	0	1.43735	28.22	21	8.66714	25.51	14	8.56385	5.74	0	1.43735
	203	196.16	450	272.867	28.07	3	7.25262	0.44	0	0.311507	0.93	0	0.685316	39.89	3	6.26679	154.44	117	168.21	2.21	0	0	27.35	0	1.73345	24.47	17	17.1475	17.61	8	5.70241	4.46	0	1.08478
	204	142.04	330	149.618	93.85	30	77.5642	0.13	0	0	0.87	0	1.09612	58.02	3	4.57833	44.9	11	11.115	2.31	0	0	39.64	0	3.7696	36.03	18	16.4285	21.24	8	19.1354	4.53	0	0.828777
	205	346.64	450	457.305	25.36	8	7.57919	0.44	0	0	0.69	0	0.62103	21.97	3	2.63063	8.69	7	4.54183	1.01	0	0	29.15	2	4.36252	13.78	11	6.10096	9.29	8	3.64964	3.61	0	1.93525
	206	192.98	310	174.05	26.47	5	11.8357	1.79	0	0.459638	1.29	0	1.2123	45.69	5	2.22924	30.92	8	3.73456	2.48	0	0	27.9	0	1.93623	50.43	24	19.9023	37.97	18	13.5191	6.03	0	2.61994
	207	160.85	250	245.406	27.62	5	6.16937	3.87	0	0.34229	1.32	0	1.05539	44.2	6	6.91507	20.36	11	7.26144	1.78	0	0	20.75	0	4.57609	28.51	18	15.5212	14.53	16	14.364	5.17	0	2.11486
	208	200.53	380	343.53	38.41	6	15.5561	0.71	0	0	0.67	0	0.890752	52.3	8	14.2782	125.21	79	111.714	2.22	0	0	48.65	1	3.28065	48	25	39.1116	39.16	17	29.7208	6.06	0	3.80753
	209	679.05	830	602.102	18.5	4	8.34576	2.18	0	0	0.93	0	0.602888	16.99	3	2.91147	77.43	68	64.3379	1.5	0	0	31.46	1	1.29712	23.56	18	19.892	6.11	5	1.90333	3.73	0	2.40989
	210	577.64	680	587.615	25.88	8	12.3942	0.53	0	0.136144	1.13	0	0.869617	21.75	4	3.34062	33.7	18	15.8267	1.01	0	0	29.43	0	2.52036	16.21	10	9.71555	21.91	10	5.57678	4.32	0	3.3219
	Reference value				75	12	26	100	3	2	15	0	4	200	6	23	150	25	26	40	2	1	60	10	9	150	83	29	140	41	62	60	4	8
