# Supplementary material for: Neonatal Urine Screening Program in the Province of Quebec: Technological Upgrade from Thin Layer Chromatography to Tandem Mass Spectrometry
Source: Int J Neonatal Screen. 2021 Mar 20;7(1):18. doi: 10.3390/ijns7010018 (PMC8006232; doi:10.3390/ijns7010018)
Supplement: Supplementary file 1 [file IJNS-07-00018-s001.zip › Table S2.xlsx]

## Sheet: Feuil1
Supplementary Table 2: Kairos Amino Acid kit working solution concentrations. Multi-Analyte set: Gamma aminobutyric acid, beta aminoisobutyric acid, citrulline, glycylproline, ornithine, ethanolamine, hydroxyproline, s-sulfocysteine, cystathionine, 3-methylhistidine, 1-methylhistidine, carnosine, argininosuccinic acid. QCs: quality controls; LQC: low range quality control; HQC: high range quality…
	Working solution concentrations (µM)
	Calibrators						QCs
	1	2	3	4	5	6	LQC	HQC
Alanine	5.1	20.1	100.3	244.9	492.2	1008.8	51.1	678.6
Glycine	5	19.9	102.1	249.7	502.8	1011.5	51.5	684.4
Isoleucine	4.8	18.5	92.8	227.1	458.8	934.8	46.7	626.5
Leucine	5	19.1	97.3	239.4	474.4	983.3	48.4	663.3
Phenylalanine	5.1	19.5	98.2	244.9	483.4	1001.9	49.2	672.3
Valine	5	18.6	94.1	230.9	462.7	949.3	46.9	639.4
Serine	5.2	20	97.9	236.1	481.1	899.2	51.4	652.6
Threonine	4.9	20.3	101.4	242.8	502.8	919.4	51.6	684.2
Tyrosine	4.9	20.2	101.8	241.7	499.7	914.3	51.6	690.2
Glutamine	4.5	20.3	102.3	252.2	512.5	962.2	53.4	697.5
Arginine	5	19.3	100.2	243.5	504.1	1025.6	48.4	696.9
Lysine	4.8	18.7	95.3	234.5	460.9	951.5	47.2	645.2
Proline	4.9	20.5	102.7	245.9	508.8	1009.2	51.7	677.6
Aspartic Acid	5.2	20.1	99.8	242.2	489.1	921.9	49.6	667.2
Cystine	2.5	9.7	48.6	120.1	241.5	456.1	24.1	330.6
Glutamic Acid	4.8	20.8	108.7	269.3	532.4	1004.2	54.4	742.2
Histidine	5.5	19.6	97.7	244.4	498.6	944.8	49.3	680.6
Methionine	4.9	19.3	99.1	246.7	489.1	930.4	49.1	674.3
Asparagine	4.8	20.1	101.3	242.9	500.6	927.5	50.5	682.8
Tryptophan	4.5	18.9	98.7	245.9	486.1	927.2	48.9	675
Hydroxylysine	3.3	18.6	100.4	251.3	494.7	941.9	49.9	694.1
Sarcosine	4.3	20.9	111.6	289.9	526.3	1039.1	56.6	758.8
Beta Alanine	6.7	21.2	106.7	275.6	543.9	1016.3	52.7	739.6
α-Aminobutyric Acid	4.4	19.8	101.1	248.3	461.2	873	47.7	618.6
α-Aminoadipic Acid	3.6	20.1	109.9	275.3	509.4	990.1	54.9	733.1
Kynurenine	4.2	18.5	102.8	256.1	495.8	946	52.7	717.4
Homocitrulline	4.3	22.4	112.9	269.4	518.2	970.9	55.8	722
Taurine	4.4	18.6	99.7	255.8	513.5	986.6	49.2	714.8
Allo-Isoleucine	4.9	20.1	101.4	259.5	496.8	957.3	51.7	660.9
Phospho-ethanolamine	5.4	21.8	109.6	270.2	521.3	1020.6	52.7	697.9
Homocystine	4.8	22.5	109.8	260.1	541.6	1005.5	58.8	739.8
Anserine	4.7	15.6	94.1	252	460.4	999.6	43.2	687.9
Multi-Analyte set	5	20	100	250	500	1000	50	700
