# Supplementary material for: Neonatal Urine Screening Program in the Province of Quebec: Technological Upgrade from Thin Layer Chromatography to Tandem Mass Spectrometry
Source: Int J Neonatal Screen. 2021 Mar 20;7(1):18. doi: 10.3390/ijns7010018 (PMC8006232; doi:10.3390/ijns7010018)
Supplement: Supplementary file 1 [file IJNS-07-00018-s001.zip › Table S3.xlsx]

## Sheet: Calibrator #6 ajustement 200320
	Supplementary Table 3: Working solution concentrations for the Organic acids second-tier test. QCs: quality controls; LOQ: limit of quantitation; LQC: low range quality control; MQC: mid range quality control; HQC: high range quality control.
		Working solution concentrations (µM)
		Calibrators						QCs
		1	2	3	4	5	6	LOQ	LQC	MQC	HQC
	Creatine	5	20	100	250	500	1000	5	15	400	800
	Creatinine	5	20	100	250	500	1000	5	15	400	800
	Guanidineacetic acid	1	4	20	50	100	200	1	3	80	160
	3-Methylcrotonylglycine	0.5	2	10	25	50	100	0.5	1.5	40	80
	Orotic acid	0.5	2	10	25	50	100	0.5	1.5	40	80
	Methylmalonic acid	5	20	100	250	500	1000	5	15	400	800
	Glutaric acid	2.5	10	50	125	250	500	2.5	7.5	200	400
	3-Hydroxyisovaleric acid	2.5	10	50	125	250	500	2.5	7.5	200	400
	Malonic acid	5	20	100	250	500	1000	5	15	400	800
	3-Hydroxyglutaric acid	1	4	20	50	100	200	1	3	80	160
	Isovalerylglycine	0.5	2	10	25	50	100	0.5	1.5	40	80
	2-Methylcitric acid	2	8	40	100	200	400	2	6	160	320
	Uracil	1	4	20	50	100	200	1	3	80	160
	Propionylglycine	0.5	2	10	25	50	100	0.5	1.5	40	80
	3-Hydroxypropionic acid	2.5	10	50	125	250	500	2.5	7.5	200	400
	Homogentisic acid	1	4	20	50	100	200	1	3	80	160
