# Supplementary material for: Neonatal Urine Screening Program in the Province of Quebec: Technological Upgrade from Thin Layer Chromatography to Tandem Mass Spectrometry
Source: Int J Neonatal Screen. 2021 Mar 20;7(1):18. doi: 10.3390/ijns7010018 (PMC8006232; doi:10.3390/ijns7010018)
Supplement: Supplementary file 1 [file IJNS-07-00018-s001.zip › Table S4.xlsx]

## Sheet: 20200117
	Supplementary Table 4: Preparation of the internal standard (IS) mixture for the screening test. *The IS stock solution concentrations were measured using the stock solutions of the light version of these molecules.
	Standard	Targeted concentration	Stock Concentration*	Volume Stock per L
		µM	mM	µL
	Creatine-D3	1.5	4.64	323.276
	Creatinine-D3	1.5	5.74	261.324
	Guanidineacetic acid-D2	10	4.86	2057.61
	Ornithine-D7	7.5	5.12	1464.84
	Citrulline-D7	2.5	5.47	457.038
	Arginine-13C6-15N4	4	5.16	775.194
	3-Methylcrotonylglycine-D2	20	4.56	4385.96
	Cystine-D6	3.8	0.179	21229.1
	Homocystine-D8	5	0.831	6016.85
	Orotic acid-15N2	20	5.46	3663
	Methylmalonic acid-D3	45.79	7.4	6187.84
	Glutaric acid-D4	7.5	5.8	1293.1
	3-Hydroxyisovaleric acid-D8	7.5	12.14	617.792
	Malonic acid-13C2	15	12.07	1242.75
	Lysine-D3	7.5	4.23	1773.05
	3-Hydroxyglutaric acid-D5	4.208	5.26	800
	Isovalerylglycine-D9	15	7.51	1997.34
	2-Methylcitric acid-D3	6	4.49	1334.2
	Uracil-15N2	20	17.01	1175.78
	Propionylglycine-D2	10	8.25	1212.12
	3-Hydroxypropionic acid-D4	15	17.54	855.188
	Homogentisic acid-13C6	2	5.74	348.432
