# Supplementary material for: Neonatal Urine Screening Program in the Province of Quebec: Technological Upgrade from Thin Layer Chromatography to Tandem Mass Spectrometry
Source: Int J Neonatal Screen. 2021 Mar 20;7(1):18. doi: 10.3390/ijns7010018 (PMC8006232; doi:10.3390/ijns7010018)
Supplement: Supplementary file 1 [file IJNS-07-00018-s001.zip › Table S5.xlsx]

## Sheet: IS
	Supplementary Table 5: Preparation of the internal standard working solution for the Organic acids second-tier test.
		Stock solution concentration (µmol/L)	Working solution concentration (µmol/L)
	Creatine-D3	2500	1.5
	Creatinine-D3	10000	1.5
	Guanidineacetic acid-D2	5000	5
	3-Methylcrotonylglycine-D2	5000	1.5
	Orotic acid-15N2	2000	5
	Methylmalonic acid-D3	5000	15
	Glutaric acid-D4	5000	7.5
	3-Hydroxyisovaleric acid-D8	5000	9
	Malonic acid-13C2	10000	30
	3-Hydroxyglutaric acid-D5	5000	3
	Isovalerylglycine-D9	5000	3
	2-Methylcitric acid-D3	5000	150
	Uracil-15N2	5000	5
	Propionylglycine-D2	7500	10
	3-Hydroxypropionic acid-D4	2500	30
	Homogentisic acid-13C6	5000	5
