# Supplementary material for: Neonatal Urine Screening Program in the Province of Quebec: Technological Upgrade from Thin Layer Chromatography to Tandem Mass Spectrometry
Source: Int J Neonatal Screen. 2021 Mar 20;7(1):18. doi: 10.3390/ijns7010018 (PMC8006232; doi:10.3390/ijns7010018)
Supplement: Supplementary file 1 [file IJNS-07-00018-s001.zip › Table S6.xlsx]

## Sheet: 20190903_QC1X
	Supplementary Table 6: Metabolite concentrations contained in the in-house
	quality controls (QC) corresponding approximately to one time (QC1X) and five times
	(QC5X) the normal reference values.
	Standard	QC1X	QC5X
		(µmol/mmol creat.)	(µmol/mmol creat.)
	Creatine	800	4000
	Guanidineacetic acid	252	1260
	Ornithine	275	1375
	Citrulline	200	1000
	Arginine	150	750
	3-Methylcrotonylglycine	60	300
	Cystine	150	750
	Homocystine	6	30
	Orotic acid	43	215
	Methylmalonic acid	150	750
	Glutaric acid	75	375
	3-Hydroxyisovaleric acid	100	500
	Malonic acid	200	1000
	Lysine	850	4250
	3-Hydroxyglutaric acid	30	150
	Isovalerylglycine	5	25
	2-Methylcitric acid	24	120
	Uracil	25	125
	Propionylglycine	15	75
	3-Hydroxypropionic acid	124	620
	Homogentisic acid	4	20
	Argininosuccinic acid	12	60
