# Supplementary material for: Neonatal Urine Screening Program in the Province of Quebec: Technological Upgrade from Thin Layer Chromatography to Tandem Mass Spectrometry
Source: Int J Neonatal Screen. 2021 Mar 20;7(1):18. doi: 10.3390/ijns7010018 (PMC8006232; doi:10.3390/ijns7010018)
Supplement: Supplementary file 1 [file IJNS-07-00018-s001.zip › Table S7.xlsx]

## Sheet: Feuil1
Supplementary table 7: Mass spectrometry transitions for the analysis of the biomarkers in the Multiple Reaction Monitoring (MRM) mode for the first tier test.
Function(1)	Analyte	Precursor ion	Product ion	Cone voltage	Collision energy
		Da	Da	(V)	(V)
1 (ESI+)	Uracil(2)	113.04	96.01	32	18
	Uracil-15N2(2)	115.03	97.01	32	18
	Creatinine	114.07	44.05	32	18
	Creatinine-D3	117.09	47.07	32	18
	Guanidineacetic acid	118.06	76.04	2	14
	Guanidineacetic acid-D2	120.07	78.05	2	14
	Creatine	132.08	44.05	4	22
	Creatine-D3	135.1	47.07	4	22
	Ornithine	133.1	70.07	2	20
	Ornithine-D7	140.14	77.11	2	20
	Lysine	147.11	84.08	10	22
	Lysine-D3	150.13	87.1	10	22
	3-Methylcrotonylglycine	158.08	83.05	22	10
	3-Methylcrotonylglycine-D2	160.09	83.05	22	10
	Arginine	175.12	116.07	2	18
	Arginine-13C6-15N4	185.13	122.09	2	18
	Citrulline	176.1	159.08	8	8
	Citrulline-D7	183.15	166.12	8	8
	Cystine	241.03	74.02	6	34
	Cystine-D6	247.07	75.03	6	34
	Homocystine	269.06	136.04	4	14
	Homocystine-D8	277.11	140.07	4	14
	Argininosuccinic acid	291.13	70.07	8	48
	Spare 1 (3)	295	75	8	48
	Spare 2 (3)	296	76	8	48
	Spare 3 (3)	297	77	8	48
	Spare 4 (3)	298	78	8	48
	Spare 5 (3)	299	79	8	48
	Spare 6 (3)	300	80	8	48
2 (ESI+)	Creatinine (Confirmation ion)	114.07	86.07	2	10
	Creatinine-D3 (Confirmation ion)	117.09	89.09	2	10
	Propionylglycine	132.07	76.04	26	6
	Propionylglycine-D2	134.08	78.05	26	6
3 (ESI-)	3-Hydroxypropionic acid(4)	89.02	59.01	7	8
	3-Hydroxypropionic acid-D4(4)	93.05	61.03	7	8
	Malonic acid	103	59.01	2	12
	Malonic acid-13C2	105.01	60.02	2	12
	3-Hydroxyisovaleric acid	117.06	59.01	28	14
	3-Hydroxyisovaleric acid-D8	125.11	61.03	28	14
	Glutaric acid	131.03	87.04	2	16
	Glutaric acid-D4	135.06	91.07	2	16
	3-Hydroxyglutaric acid	147.03	85.03	8	12
	3-Hydroxyglutaric acid-D5	152.06	89.05	8	12
	Orotic acid	155.01	111.02	22	16
	Orotic acid-15N2	157	113.01	22	16
	N-Isovalerylglycine	158.08	74.02	30	16
	N-Isovalerylglycine-D9	167.14	75.03	30	16
	2-Methylcitric acid(5)	205.03	71.01	2	16
	2-Methylcitric acid-D3(5)	208.05	74.03	2	16
	Spare 7 (3)	210	100	7	8
	Spare 8 (3)	212	102	7	8
	Spare 9 (3)	214	104	7	8
	Spare 10 (3)	216	106	7	8
	Spare 11 (3)	218	108	7	8
	Spare 12 (3)	220	110	7	8
4 (ESI-)	Methylmalonic acid(6)	117.02	55.02	7	26
	Methylmalonic acid-D3(6)	120.04	58.04	7	26
	Homogentisic acid(6)	167.03	122.04	24	22
	Homogentisic acid-13C6(6)	173.05	128.06	24	22
(1): Functions 2 and 4 were programmed because the NeoLynx software cannot handle ions with the same precursor mass in the same function.
(2): Uracil was analyzed in positive electrospray to prevent the interference of the in-source fragment of orotic acid.
(3): Twelve spare transitions were programmed to be able to add new biomarkers if needed in the future.
(4): The fragment of 3-hydroxypropionic acid was chosen to prevent the interference of lactic acid.
(5): The most sensitive fragment of 2-methylcitric acid was not chosen due to the presence of an unidentified interference.
(6): The methylmalonic acid transition was optimized to minimize the interference of succinic acid.
(7): The most sensitive fragment of homogentisic acid was not chosen due to an unidentified molecule interferring with its internal standard.
