# Supplementary material for: Neonatal Urine Screening Program in the Province of Quebec: Technological Upgrade from Thin Layer Chromatography to Tandem Mass Spectrometry
Source: Int J Neonatal Screen. 2021 Mar 20;7(1):18. doi: 10.3390/ijns7010018 (PMC8006232; doi:10.3390/ijns7010018)
Supplement: Supplementary file 1 [file IJNS-07-00018-s001.zip › Table S8.xlsx]

## Sheet: Feuil1
	Supplementary Table 8: UHPLC and MS parameters for the Kairos amino acid second-tier test.
	UHPLC Parameters
	Column	CORTECS UPLC C18
	ID x Length	2.1 x 150 mm
	Particle size	1.6 µm
	Column temperature	55°C
	Mobile phase A	ACN + 0.1% F.A.
	Mobile phase B	H2O + 0.1% F.A.
	Gradient
	Flow rate (mL/min)	Mobile phase %
	0.500	0.00 → 1.00 min: 99%B
	0.500	1.00 → 2.00 min: 99 → 87%B (linear)
	0.500	2.00 → 5.50 min: 87 → 85%B (linear)
	0.500	5.50 → 6.50 min: 85 → 5%B (linear)
	0.500	6.50 → 7.50 min: 5%B
	0.500	7.50 → 7.60 min: 5 → 99%B (linear)
	0.500	7.60 → 9.00 min: 99%B
	Weak wash solvent	H2O + 0.1% F.A.
	Strong wash solvent	ACN + 0.1% F.A.
	Injection volume	2 µL
	Injector type	Flow through needle
	Autosampler temperature	10°C
	MS Parameters
	Ionization mode	Electrospray (ESI)
	Acquisition mode	Multiple reaction monitoring (MRM)
	Capillary Voltage	ESI(+): 2.00 kV
	Desolvation temperature	500°C
	Desolvation gas flow	1000 L/h
	Cone gas flow	20 L/h
	Source temperature	150°C
	Span	0.1 Da
