# Supplementary material for: Neonatal Urine Screening Program in the Province of Quebec: Technological Upgrade from Thin Layer Chromatography to Tandem Mass Spectrometry
Source: Int J Neonatal Screen. 2021 Mar 20;7(1):18. doi: 10.3390/ijns7010018 (PMC8006232; doi:10.3390/ijns7010018)
Supplement: Supplementary file 1 [file IJNS-07-00018-s001.zip › Table S9.xlsx]

## Sheet: Feuil2
	Supplementary Table 9: Mass spectrometry functions for the analysis of the biomarkers in the Multiple Reaction Monitoring (MRM) mode (positive electrospray) for the Kairos amino acid second-tier test. Internal standards (IS) are in bold. There are 4 functions with isobaric compounds (Function 8: sarcosine, beta-alanine, and alanine; Function 10: gamma-aminobutyric acid, beta-aminobutyric acid, an…
	Function	Analyte	IS	Precursor ion (Da)	Product ion (Da)	Dwell time (s)	Start time (min)	End Time (min)	Cone voltage (V)	Collision energy (V)
	1	Ethanolamine	Glycine-13C2,15N	232.20	171.10	0.003	2.2	2.8	30	20
	2	L-Ornithine	Alanine-13C3,15N	237.10	171.10	0.003	2.5	3.5	30	15
	3	Lysine	Lysine-13C6,15N2	244.10	171.10	0.003	2.6	3.6	30	15
	4	Glycine	Glycine-13C2,15N	246.20	171.10	0.003	1.9	2.9	30	20
	5	Lysine-13C6,15N2	N/A	248.10	171.10	0.026	2.6	3.6	30	15
	6	Glycine-13C2,15N	N/A	249.20	171.10	0.003	1.9	2.9	30	20
	7	Hydroxylysine	Alanine-13C3,15N	252.10	171.10	0.003	2.2	3.2	30	15
		Sarcosine/Alanines		260.20	171.10	0.003	2.2	3.2	30	20
	8	Sarcosine	Alanine-13C3,15N
	8	Beta-alanine	Alanine-13C3,15N
	8	Alanine	Alanine-13C3,15N
	9	Alanine-13C3,15N	N/A	264.20	171.10	0.003	2.2	3.2	30	20
		Aminobutyric Acids		274.20	171.10	0.003	2.5	3.5	30	20
	10	Gamma-Aminobutyric acid	Asparagine-13C4,15N2
	10	Beta-Aminobutyric acid	Asparagine-13C4,15N2
	10	Alpha-Aminobutyric acid	Asparagine-13C4,15N2
	11	Serine	Serine-13C3,15N	276.20	171.10	0.003	1.9	2.9	30	20
	12	Serine-13C3,15N	N/A	280.20	171.10	0.003	1.9	2.9	30	20
	13	Cystathionine	Asparagine-13C4,15N2	282.10	171.10	0.003	2.2	3.7	30	15
	14	Proline	Proline-13C5,15N	286.20	171.10	0.003	2.2	3.7	30	20
	15	Valine	Valine-13C5,15N	288.20	171.10	0.035	3.2	4.2	30	20
	16	Threonine	Threonine-13C4,15N	290.20	171.10	0.003	2.2	3.2	30	20
	17	Cystine	Cystine-13C6,15N2	291.10	171.10	0.026	2.9	3.3	30	15
	18	Proline-13C5,15N	N/A	292.20	171.10	0.003	2.2	3.7	30	20
	19	Valine-13C5,15N	N/A	294.20	171.10	0.035	3.2	4.2	30	20
	20	Cystine-13C6,15N2	N/A	295.10	171.10	0.026	2.9	3.3	30	15
	21	Threonine-13C4,15N	N/A	295.20	171.10	0.003	2.0	3.2	30	20
	22	Taurine	Serine-13C3,15N	296.20	171.10	0.003	1.9	2.9	30	20
	23	4-Hydroxyproline	Lysine-13C6,15N2	302.20	171.10	0.003	1.7	2.7	30	20
		Leucines		302.20	171.10	0.019	5.1	6.2	30	20
	24	Isoleucine	Isoleucine-13C6,15N
	24	Allo-isoleucine	Isoleucine-13C6,15N
	24	Leucine	Leucine-13C6,15N
	25	Asparagine	Asparagine-13C4,15N2	303.20	171.10	0.003	1.7	2.7	30	20
	26	Aspartic acid	Aspartic acid-13C4,15N	304.20	171.10	0.003	2.0	3.0	30	20
	27	Homocystine	Methionine-13C5,15N	305.20	171.10	0.021	4.2	5.6	30	15
	28	Asparagine-13C4,15N2	N/A	309.20	171.10	0.003	1.7	2.7	30	20
	29	Aspartic acid-13C4,15N	N/A	309.20	171.10	0.003	2.0	3.0	30	20
	30	Leucine-13C6,15N	N/A	309.20	171.10	0.019	4.9	5.9	30	20
	30	Isoleucine-13C6,15N	N/A	309.20	171.10	0.019	4.9	5.9	30	20
	31	Phosphoethanolamine	Serine-13C3,15N	312.20	171.10	0.003	2.2	2.7	30	15
	32	Glutamine	Glutamine-13C5,15N2	317.20	171.10	0.003	2.2	2.8	30	20
	33	Glutamic acid	Glutamic acid-13C5,15N	318.20	171.10	0.003	1.9	2.9	30	20
	34	Methionine	Methionine-13C5,15N	320.20	171.10	0.035	2.7	4.2	30	20
	35	Glutamic acid-13C5,15N	N/A	324.20	171.10	0.003	1.9	2.9	30	20
	36	Glutamine-13C5,15N2	N/A	324.20	171.10	0.003	2.2	2.8	30	20
	37	Histidine	Histidine-13C6,15N3	326.20	171.10	0.004	1.8	2.5	30	20
	38	Methionine-13C5,15N	N/A	326.20	171.10	0.035	2.7	4.2	30	20
	39	Alpha Aminoadipic acid	Alanine-13C3,15N	332.20	171.10	0.007	2.6	3.6	30	20
	40	Histidine-13C6,15N3	N/A	335.20	171.10	0.004	1.8	2.5	30	20
	41	Phenylalanine	Phenylalanine-13C9,15N	336.20	171.10	0.019	5.2	6.7	30	20
		Methyl Histidines	3	340.20	171.10	0.003	1.8	2.8	30	20
	42	1-Methylhistidine	Histidine-13C6,15N3
	42	3-Methylhistidine	Histidine-13C6,15N3
	43	Glycyl Proline	Proline-13C5,15N	343.20	171.10	0.003	2.6	3.2	30	20
	44	Arginine	Arginine-13C6,15N4	345.20	171.10	0.003	2.1	2.8	30	20
	45	Citrulline	Glutamic acid-13C5,15N	346.20	171.10	0.003	2.0	3.2	30	20
	46	Phenylalanine-13C9,15N	N/A	346.20	171.10	0.019	5.2	6.7	30	20
	47	Tyrosine	Tyrosine-13C9,15N	352.20	171.10	0.003	2.7	4.2	30	20
	48	Arginine-13C6,15N4	N/A	355.20	171.10	0.003	2.1	2.8	30	20
	49	Homocitrulline	Asparagine-13C4,15N2	360.20	171.10	0.003	2.5	3.0	30	20
	50	Tyrosine-13C9,15N	N/A	362.20	171.10	0.003	2.7	4.2	30	20
	51	S-Sulfocysteine	Glycine-13C2,15N	372.20	171.10	0.003	2.2	2.8	30	20
	52	Tryptophan	Tryptophan-13C11,15N2	375.20	171.10	0.019	5.7	6.7	30	20
	53	Kynurenine	Asparagine-13C4,15N2	379.20	171.10	0.019	4.5	6.0	30	25
	54	Tryptophan-13C11,15N2	N/A	388.20	171.10	0.019	5.7	6.7	30	20
	55	Carnosine	Arginine-13C6,15N4	397.20	171.10	0.003	1.9	2.9	30	25
	56	Anserine	Arginine-13C6,15N4	411.20	171.10	0.003	2.1	3.2	30	20
	57	Argininosuccinic acid	Arginine-13C6,15N4	461.20	171.10	0.003	2.2	2.8	30	30
